# Supplementary material for: A clinical algorithm to identify people with the glucose-6-phosphate dehydrogenase p.Val68Met variant at risk for diabetes undertreatment
Source: Genet Med Open. 2025 Oct 24;3:103468. doi: 10.1016/j.gimo.2025.103468 (PMC12681728; doi:10.1016/j.gimo.2025.103468)
Supplement: Supplementary Table [file mmc1.xlsx]

## Sheet: ICD codes
Diagnosis	ICD	Flag	ICDString	Phecode	PhecodeString	PhecodeCategory
Diabetes	O24	10	Diabetes mellitus in pregnancy, childbirth, and the puerperium	EM_202	Diabetes mellitus	Endocrine/Metab
Diabetes	Z86.31	10	Personal history of diabetic foot ulcer	EM_202	Diabetes mellitus	Endocrine/Metab
Diabetes	O24.82	10	Other pre-existing diabetes mellitus in childbirth	EM_202	Diabetes mellitus	Endocrine/Metab
Diabetes	O24.83	10	Other pre-existing diabetes mellitus in the puerperium	EM_202	Diabetes mellitus	Endocrine/Metab
Diabetes	O24.1	10	Pre-existing type 2 diabetes mellitus, in pregnancy, childbirth and the puerperium	EM_202	Diabetes mellitus	Endocrine/Metab
Diabetes	O24.439	10	Gestational diabetes mellitus in the puerperium, unspecified control	EM_202	Diabetes mellitus	Endocrine/Metab
Diabetes	O24.31	10	Unspecified pre-existing diabetes mellitus in pregnancy	EM_202	Diabetes mellitus	Endocrine/Metab
Diabetes	O24.311	10	Unspecified pre-existing diabetes mellitus in pregnancy, first trimester	EM_202	Diabetes mellitus	Endocrine/Metab
Diabetes	O24.81	10	Other pre-existing diabetes mellitus in pregnancy	EM_202	Diabetes mellitus	Endocrine/Metab
Diabetes	O24.435	10	Gestational diabetes mellitus in the puerperium, controlled by oral hypoglycemic drugs	EM_202	Diabetes mellitus	Endocrine/Metab
Diabetes	O24.434	10	Gestational diabetes mellitus in the puerperium, insulin controlled	EM_202	Diabetes mellitus	Endocrine/Metab
Diabetes	O24.430	10	Gestational diabetes mellitus in the puerperium, diet controlled	EM_202	Diabetes mellitus	Endocrine/Metab
Diabetes	O24.3	10	Unspecified pre-existing diabetes mellitus in pregnancy, childbirth and the puerperium	EM_202	Diabetes mellitus	Endocrine/Metab
Diabetes	O24.4	10	Gestational diabetes mellitus	EM_202	Diabetes mellitus	Endocrine/Metab
Diabetes	O24.410	10	Gestational diabetes mellitus in pregnancy, diet controlled	EM_202	Diabetes mellitus	Endocrine/Metab
Diabetes	O24.93	10	Unspecified diabetes mellitus in the puerperium	EM_202	Diabetes mellitus	Endocrine/Metab
Diabetes	O24.92	10	Unspecified diabetes mellitus in childbirth	EM_202	Diabetes mellitus	Endocrine/Metab
Diabetes	O24.919	10	Unspecified diabetes mellitus in pregnancy, unspecified trimester	EM_202	Diabetes mellitus	Endocrine/Metab
Diabetes	O24.913	10	Unspecified diabetes mellitus in pregnancy, third trimester	EM_202	Diabetes mellitus	Endocrine/Metab
Diabetes	O24.911	10	Unspecified diabetes mellitus in pregnancy, first trimester	EM_202	Diabetes mellitus	Endocrine/Metab
Diabetes	O24.91	10	Unspecified diabetes mellitus in pregnancy	EM_202	Diabetes mellitus	Endocrine/Metab
Diabetes	O24.43	10	Gestational diabetes mellitus in the puerperium	EM_202	Diabetes mellitus	Endocrine/Metab
Diabetes	O24.41	10	Gestational diabetes mellitus in pregnancy	EM_202	Diabetes mellitus	Endocrine/Metab
Diabetes	O24.8	10	Other pre-existing diabetes mellitus in pregnancy, childbirth, and the puerperium	EM_202	Diabetes mellitus	Endocrine/Metab
Diabetes	O24.812	10	Other pre-existing diabetes mellitus in pregnancy, second trimester	EM_202	Diabetes mellitus	Endocrine/Metab
Diabetes	O24.813	10	Other pre-existing diabetes mellitus in pregnancy, third trimester	EM_202	Diabetes mellitus	Endocrine/Metab
Diabetes	O24.819	10	Other pre-existing diabetes mellitus in pregnancy, unspecified trimester	EM_202	Diabetes mellitus	Endocrine/Metab
Diabetes	O24.33	10	Unspecified pre-existing diabetes mellitus in the puerperium	EM_202	Diabetes mellitus	Endocrine/Metab
Diabetes	O24.42	10	Gestational diabetes mellitus in childbirth	EM_202	Diabetes mellitus	Endocrine/Metab
Diabetes	Z86.32	10	Personal history of gestational diabetes	EM_202	Diabetes mellitus	Endocrine/Metab
Diabetes	O24.32	10	Unspecified pre-existing diabetes mellitus in childbirth	EM_202	Diabetes mellitus	Endocrine/Metab
Diabetes	O24.9	10	Unspecified diabetes mellitus in pregnancy, childbirth and the puerperium	EM_202	Diabetes mellitus	Endocrine/Metab
Diabetes	O24.313	10	Unspecified pre-existing diabetes mellitus in pregnancy, third trimester	EM_202	Diabetes mellitus	Endocrine/Metab
Diabetes	O24.420	10	Gestational diabetes mellitus in childbirth, diet controlled	EM_202	Diabetes mellitus	Endocrine/Metab
Diabetes	O24.312	10	Unspecified pre-existing diabetes mellitus in pregnancy, second trimester	EM_202	Diabetes mellitus	Endocrine/Metab
Diabetes	O24.319	10	Unspecified pre-existing diabetes mellitus in pregnancy, unspecified trimester	EM_202	Diabetes mellitus	Endocrine/Metab
Diabetes	O24.424	10	Gestational diabetes mellitus in childbirth, insulin controlled	EM_202	Diabetes mellitus	Endocrine/Metab
Diabetes	O24.425	10	Gestational diabetes mellitus in childbirth, controlled by oral hypoglycemic drugs	EM_202	Diabetes mellitus	Endocrine/Metab
Diabetes	O24.429	10	Gestational diabetes mellitus in childbirth, unspecified control	EM_202	Diabetes mellitus	Endocrine/Metab
Diabetes	O24.811	10	Other pre-existing diabetes mellitus in pregnancy, first trimester	EM_202	Diabetes mellitus	Endocrine/Metab
Diabetes	O24.912	10	Unspecified diabetes mellitus in pregnancy, second trimester	EM_202	Diabetes mellitus	Endocrine/Metab
Diabetes	P70.2	10	Neonatal diabetes mellitus	EM_202	Diabetes mellitus	Endocrine/Metab
Diabetes	250.9	9	Diabetes with unspecified complication	EM_202	Diabetes mellitus	Endocrine/Metab
Diabetes	648.01	9	Diabetes mellitus of mother, with delivery	EM_202	Diabetes mellitus	Endocrine/Metab
Diabetes	648	9	Diabetes mellitus of mother, complicating pregnancy, childbirth, or the puerperium, unspecified as to episode of care	EM_202	Diabetes mellitus	Endocrine/Metab
Diabetes	V12.21	9	Personal history of gestational diabetes	EM_202	Diabetes mellitus	Endocrine/Metab
Diabetes	648.02	9	Diabetes mellitus of mother, with delivery, with mention of postpartum complication	EM_202	Diabetes mellitus	Endocrine/Metab
Diabetes	648	9	Diabetes mellitus complicating pregnancy, childbirth, or the puerperium	EM_202	Diabetes mellitus	Endocrine/Metab
Diabetes	250.5	9	Diabetes with ophthalmic manifestations	EM_202	Diabetes mellitus	Endocrine/Metab
Diabetes	250.4	9	Diabetes with renal manifestations	EM_202	Diabetes mellitus	Endocrine/Metab
Diabetes	648.03	9	Diabetes mellitus, antepartum	EM_202	Diabetes mellitus	Endocrine/Metab
Diabetes	250.6	9	Diabetes with neurological manifestations	EM_202	Diabetes mellitus	Endocrine/Metab
Diabetes	250	9	Diabetes mellitus without mention of complication	EM_202	Diabetes mellitus	Endocrine/Metab
Diabetes	250	9	Diabetes mellitus	EM_202	Diabetes mellitus	Endocrine/Metab
Diabetes	250.3	9	Diabetes with other coma	EM_202	Diabetes mellitus	Endocrine/Metab
Diabetes	250.7	9	Diabetes with peripheral circulatory disorders	EM_202	Diabetes mellitus	Endocrine/Metab
Diabetes	250.8	9	Diabetes with other specified manifestations	EM_202	Diabetes mellitus	Endocrine/Metab
Diabetes	648.04	9	Diabetes mellitus, postpartum	EM_202	Diabetes mellitus	Endocrine/Metab
Diabetes	250.2	9	Diabetes mellitus with hyperosmolarity	EM_202	Diabetes mellitus	Endocrine/Metab
Diabetes	250.1	9	Diabetes with ketoacidosis	EM_202	Diabetes mellitus	Endocrine/Metab
Diabetes	O24.414	10	Gestational diabetes mellitus in pregnancy, insulin controlled	EM_202	Diabetes mellitus	Endocrine/Metab
Diabetes	O24.415	10	Gestational diabetes mellitus in pregnancy, controlled by oral hypoglycemic drugs	EM_202	Diabetes mellitus	Endocrine/Metab
Diabetes	O24.419	10	Gestational diabetes mellitus in pregnancy, unspecified control	EM_202	Diabetes mellitus	Endocrine/Metab
Diabetes	362.02	9	Proliferative diabetic retinopathy	EM_202	Diabetes mellitus	Endocrine/Metab
Diabetes	362.06	9	Severe nonproliferative diabetic retinopathy	EM_202	Diabetes mellitus	Endocrine/Metab
Diabetes	362.05	9	Moderate nonproliferative diabetic retinopathy	EM_202	Diabetes mellitus	Endocrine/Metab
Diabetes	362	9	Diabetic retinopathy	EM_202	Diabetes mellitus	Endocrine/Metab
Diabetes	362.04	9	Mild nonproliferative diabetic retinopathy	EM_202	Diabetes mellitus	Endocrine/Metab
Diabetes	357.2	9	Polyneuropathy in diabetes	EM_202	Diabetes mellitus	Endocrine/Metab
Diabetes	775.1	9	Neonatal diabetes mellitus	EM_202	Diabetes mellitus	Endocrine/Metab
Diabetes	362.07	9	Diabetic macular edema	EM_202	Diabetes mellitus	Endocrine/Metab
Diabetes	362.03	9	Nonproliferative diabetic retinopathy NOS	EM_202	Diabetes mellitus	Endocrine/Metab
Diabetes	362.01	9	Background diabetic retinopathy	EM_202	Diabetes mellitus	Endocrine/Metab
Diabetes	250.61	9	Diabetes mellitus type I [insulin dependent type] [IDDM] [juvenile type], not stated as uncontrolled, with neurological manifestations	EM_202.1	Type 1 diabetes	Endocrine/Metab
Diabetes	250.03	9	type I diabetes mellitus [juvenile type], uncontrolled, without mention of complication	EM_202.1	Type 1 diabetes	Endocrine/Metab
Diabetes	250.33	9	Diabetes mellitus with other coma, type I [juvenile type], uncontrolled	EM_202.1	Type 1 diabetes	Endocrine/Metab
Diabetes	250.23	9	Diabetes mellitus, type I [juvenile type] with hyperosmolarity, uncontrolled	EM_202.1	Type 1 diabetes	Endocrine/Metab
Diabetes	250.13	9	type I diabetes mellitus [juvenile type], uncontrolled, with ketoacidosis	EM_202.1	Type 1 diabetes	Endocrine/Metab
Diabetes	250.31	9	Diabetes mellitus, type I [insulin dependent type] [IDDM] [juvenile type], not stated as uncontrolled	EM_202.1	Type 1 diabetes	Endocrine/Metab
Diabetes	250.21	9	Diabetes mellitus, type I [insulin dependent type] [IDDM] [juvenile type] with hyperosmolarity, not stated as uncontrolled	EM_202.1	Type 1 diabetes	Endocrine/Metab
Diabetes	250.41	9	Diabetes mellitus type I [insulin dependent type] [IDDM] [juvenile type], not stated as uncontrolled, with renal manifestations	EM_202.1	Type 1 diabetes	Endocrine/Metab
Diabetes	250.01	9	type I diabetes mellitus [insulin dependent type] [IDDM] [juvenile type], not stated as uncontrolled, without mention of complication	EM_202.1	Type 1 diabetes	Endocrine/Metab
Diabetes	250.53	9	Diabetes mellitus type I [juvenile type], uncontrolled, with ophthalmic manifestations	EM_202.1	Type 1 diabetes	Endocrine/Metab
Diabetes	250.81	9	Diabetes mellitus type I [insulin dependent type] [IDDM] [juvenile type], not stated as uncontrolled, with other specified manifestations	EM_202.1	Type 1 diabetes	Endocrine/Metab
Diabetes	250.11	9	type I diabetes mellitus [insulin dependent type] [IDDM] [juvenile type], not stated as uncontrolled, with ketoacidosis	EM_202.1	Type 1 diabetes	Endocrine/Metab
Diabetes	250.73	9	Diabetes mellitus type I [juvenile type], uncontrolled, with peripheral circulatory disorders	EM_202.1	Type 1 diabetes	Endocrine/Metab
Diabetes	250.93	9	Diabetes mellitus type I [insulin dependent type] [IDDM] [juvenile type], uncontrolled, with unspecified complication	EM_202.1	Type 1 diabetes	Endocrine/Metab
Diabetes	250.71	9	Diabetes mellitus type I [insulin dependent type] [IDDM] [juvenile type], not stated as uncontrolled, with peripheral circulatory disorders	EM_202.1	Type 1 diabetes	Endocrine/Metab
Diabetes	250.63	9	Diabetes mellitus type I [juvenile type], uncontrolled, with neurological manifestations	EM_202.1	Type 1 diabetes	Endocrine/Metab
Diabetes	250.51	9	Diabetes mellitus type I [insulin dependent type] [IDDM] [juvenile type], not stated as uncontrolled, with ophthalmic manifestations	EM_202.1	Type 1 diabetes	Endocrine/Metab
Diabetes	250.83	9	Diabetes mellitus type I [juvenile type], uncontrolled, with other specified manifestations	EM_202.1	Type 1 diabetes	Endocrine/Metab
Diabetes	250.43	9	Diabetes mellitus type I [juvenile type], uncontrolled, with renal manifestations	EM_202.1	Type 1 diabetes	Endocrine/Metab
Diabetes	250.91	9	Diabetes mellitus type I [insulin dependent type] [IDDM] [juvenile type], not stated as uncontrolled, with unspecified complication	EM_202.1	Type 1 diabetes	Endocrine/Metab
Diabetes	E10.3599	10	Type 1 diabetes mellitus with proliferative diabetic retinopathy without macular edema, unspecified eye	EM_202.1	Type 1 diabetes	Endocrine/Metab
Diabetes	E10.39	10	Type 1 diabetes mellitus with other diabetic ophthalmic complication	EM_202.1	Type 1 diabetes	Endocrine/Metab
Diabetes	E10.3553	10	Type 1 diabetes with stable prolif diabetic rtnop, bilateral	EM_202.1	Type 1 diabetes	Endocrine/Metab
Diabetes	E10.4	10	Type 1 diabetes mellitus with neurological complications	EM_202.1	Type 1 diabetes	Endocrine/Metab
Diabetes	E10.3552	10	Type 1 diabetes with stable prolif diabetic rtnop, left eye	EM_202.1	Type 1 diabetes	Endocrine/Metab
Diabetes	E10.3551	10	Type 1 diabetes with stable prolif diabetic rtnop, right eye	EM_202.1	Type 1 diabetes	Endocrine/Metab
Diabetes	E10.355	10	Type 1 diabetes mellitus with stable proliferative diabetic retinopathy	EM_202.1	Type 1 diabetes	Endocrine/Metab
Diabetes	E10.3549	10	Type 1 diabetes mellitus with proliferative diabetic retinopathy with combined traction retinal detachment and rhegmatogenous retinal detachment, unspecified eye	EM_202.1	Type 1 diabetes	Endocrine/Metab
Diabetes	E10.37X9	10	Type 1 diabetes mellitus with diabetic macular edema, resolved following treatment, unspecified eye	EM_202.1	Type 1 diabetes	Endocrine/Metab
Diabetes	E10.37X3	10	Type 1 diabetes mellitus with diabetic macular edema, resolved following treatment, bilateral	EM_202.1	Type 1 diabetes	Endocrine/Metab
Diabetes	E10.359	10	Type 1 diabetes mellitus with proliferative diabetic retinopathy without macular edema	EM_202.1	Type 1 diabetes	Endocrine/Metab
Diabetes	E10.3592	10	Type 1 diabetes mellitus with proliferative diabetic retinopathy without macular edema, left eye	EM_202.1	Type 1 diabetes	Endocrine/Metab
Diabetes	E10.3593	10	Type 1 diabetes mellitus with proliferative diabetic retinopathy without macular edema, bilateral	EM_202.1	Type 1 diabetes	Endocrine/Metab
Diabetes	E10.3559	10	Type 1 diabetes with stable prolif diabetic rtnop, unsp	EM_202.1	Type 1 diabetes	Endocrine/Metab
Diabetes	E10.36	10	Type 1 diabetes mellitus with diabetic cataract	EM_202.1	Type 1 diabetes	Endocrine/Metab
Diabetes	E10.37	10	Type 1 diabetes mellitus with diabetic macular edema, resolved following treatment	EM_202.1	Type 1 diabetes	Endocrine/Metab
Diabetes	E10.37X1	10	Type 1 diabetes mellitus with diabetic macular edema, resolved following treatment, right eye	EM_202.1	Type 1 diabetes	Endocrine/Metab
Diabetes	E10.37X2	10	Type 1 diabetes mellitus with diabetic macular edema, resolved following treatment, left eye	EM_202.1	Type 1 diabetes	Endocrine/Metab
Diabetes	E10.3591	10	Type 1 diabetes mellitus with proliferative diabetic retinopathy without macular edema, right eye	EM_202.1	Type 1 diabetes	Endocrine/Metab
Diabetes	E10.40	10	Type 1 diabetes mellitus with diabetic neuropathy, unspecified	EM_202.1	Type 1 diabetes	Endocrine/Metab
Diabetes	E10.622	10	Type 1 diabetes mellitus with other skin ulcer	EM_202.1	Type 1 diabetes	Endocrine/Metab
Diabetes	E10.628	10	Type 1 diabetes mellitus with other skin complications	EM_202.1	Type 1 diabetes	Endocrine/Metab
Diabetes	E10.63	10	Type 1 diabetes mellitus with oral complications	EM_202.1	Type 1 diabetes	Endocrine/Metab
Diabetes	E10.42	10	Type 1 diabetes mellitus with diabetic polyneuropathy	EM_202.1	Type 1 diabetes	Endocrine/Metab
Diabetes	E10.630	10	Type 1 diabetes mellitus with periodontal disease	EM_202.1	Type 1 diabetes	Endocrine/Metab
Diabetes	E10.9	10	Type 1 diabetes mellitus without complications	EM_202.1	Type 1 diabetes	Endocrine/Metab
Diabetes	E10.638	10	Type 1 diabetes mellitus with other oral complications	EM_202.1	Type 1 diabetes	Endocrine/Metab
Diabetes	E10.64	10	Type 1 diabetes mellitus with hypoglycemia	EM_202.1	Type 1 diabetes	Endocrine/Metab
Diabetes	E10.641	10	Type 1 diabetes mellitus with hypoglycemia with coma	EM_202.1	Type 1 diabetes	Endocrine/Metab
Diabetes	E10.649	10	Type 1 diabetes mellitus with hypoglycemia without coma	EM_202.1	Type 1 diabetes	Endocrine/Metab
Diabetes	E10.69	10	Type 1 diabetes mellitus with other specified complication	EM_202.1	Type 1 diabetes	Endocrine/Metab
Diabetes	E10.621	10	Type 1 diabetes mellitus with foot ulcer	EM_202.1	Type 1 diabetes	Endocrine/Metab
Diabetes	E10.620	10	Type 1 diabetes mellitus with diabetic dermatitis	EM_202.1	Type 1 diabetes	Endocrine/Metab
Diabetes	E10.41	10	Type 1 diabetes mellitus with diabetic mononeuropathy	EM_202.1	Type 1 diabetes	Endocrine/Metab
Diabetes	E10.43	10	Type 1 diabetes mellitus with diabetic autonomic (poly)neuropathy	EM_202.1	Type 1 diabetes	Endocrine/Metab
Diabetes	E10.44	10	Type 1 diabetes mellitus with diabetic amyotrophy	EM_202.1	Type 1 diabetes	Endocrine/Metab
Diabetes	E10.49	10	Type 1 diabetes mellitus with other diabetic neurological complication	EM_202.1	Type 1 diabetes	Endocrine/Metab
Diabetes	E10.51	10	Type 1 diabetes mellitus with diabetic peripheral angiopathy without gangrene	EM_202.1	Type 1 diabetes	Endocrine/Metab
Diabetes	E10.52	10	Type 1 diabetes mellitus with diabetic peripheral angiopathy with gangrene	EM_202.1	Type 1 diabetes	Endocrine/Metab
Diabetes	E10.6	10	Type 1 diabetes mellitus with other specified complications	EM_202.1	Type 1 diabetes	Endocrine/Metab
Diabetes	E10.61	10	Type 1 diabetes mellitus with diabetic arthropathy	EM_202.1	Type 1 diabetes	Endocrine/Metab
Diabetes	E10.610	10	Type 1 diabetes mellitus with diabetic neuropathic arthropathy	EM_202.1	Type 1 diabetes	Endocrine/Metab
Diabetes	E10.618	10	Type 1 diabetes mellitus with other diabetic arthropathy	EM_202.1	Type 1 diabetes	Endocrine/Metab
Diabetes	E10.62	10	Type 1 diabetes mellitus with skin complications	EM_202.1	Type 1 diabetes	Endocrine/Metab
Diabetes	E10.8	10	Type 1 diabetes mellitus with unspecified complications	EM_202.1	Type 1 diabetes	Endocrine/Metab
Diabetes	E10.3543	10	Type 1 diabetes mellitus with proliferative diabetic retinopathy with combined traction retinal detachment and rhegmatogenous retinal detachment, bilateral	EM_202.1	Type 1 diabetes	Endocrine/Metab
Diabetes	E10.2	10	Type 1 diabetes mellitus with kidney complications	EM_202.1	Type 1 diabetes	Endocrine/Metab
Diabetes	E10.3219	10	Type 1 diabetes mellitus with mild nonproliferative diabetic retinopathy with macular edema, unspecified eye	EM_202.1	Type 1 diabetes	Endocrine/Metab
Diabetes	E10.329	10	Type 1 diabetes mellitus with mild nonproliferative diabetic retinopathy without macular edema	EM_202.1	Type 1 diabetes	Endocrine/Metab
Diabetes	E10.3291	10	Type 1 diabetes mellitus with mild nonproliferative diabetic retinopathy without macular edema, right eye	EM_202.1	Type 1 diabetes	Endocrine/Metab
Diabetes	E10.3292	10	Type 1 diabetes mellitus with mild nonproliferative diabetic retinopathy without macular edema, left eye	EM_202.1	Type 1 diabetes	Endocrine/Metab
Diabetes	E10.3293	10	Type 1 diabetes mellitus with mild nonproliferative diabetic retinopathy without macular edema, bilateral	EM_202.1	Type 1 diabetes	Endocrine/Metab
Diabetes	E10.3299	10	Type 1 diabetes mellitus with mild nonproliferative diabetic retinopathy without macular edema, unspecified eye	EM_202.1	Type 1 diabetes	Endocrine/Metab
Diabetes	E10.33	10	Type 1 diabetes mellitus with moderate nonproliferative diabetic retinopathy	EM_202.1	Type 1 diabetes	Endocrine/Metab
Diabetes	E10.3311	10	Type 1 diabetes mellitus with moderate nonproliferative diabetic retinopathy with macular edema, right eye	EM_202.1	Type 1 diabetes	Endocrine/Metab
Diabetes	E10.3312	10	Type 1 diabetes mellitus with moderate nonproliferative diabetic retinopathy with macular edema, left eye	EM_202.1	Type 1 diabetes	Endocrine/Metab
Diabetes	E10.3313	10	Type 1 diabetes mellitus with moderate nonproliferative diabetic retinopathy with macular edema, bilateral	EM_202.1	Type 1 diabetes	Endocrine/Metab
Diabetes	E10.3319	10	Type 1 diabetes mellitus with moderate nonproliferative diabetic retinopathy with macular edema, unspecified eye	EM_202.1	Type 1 diabetes	Endocrine/Metab
Diabetes	E10.339	10	Type 1 diabetes mellitus with moderate nonproliferative diabetic retinopathy without macular edema	EM_202.1	Type 1 diabetes	Endocrine/Metab
Diabetes	E10.3391	10	Type 1 diabetes mellitus with moderate nonproliferative diabetic retinopathy without macular edema, right eye	EM_202.1	Type 1 diabetes	Endocrine/Metab
Diabetes	E10.3213	10	Type 1 diabetes with mild nonp rtnop with macular edema, bi	EM_202.1	Type 1 diabetes	Endocrine/Metab
Diabetes	E10.3212	10	Type 1 diabetes mellitus with mild nonproliferative diabetic retinopathy with macular edema, left eye	EM_202.1	Type 1 diabetes	Endocrine/Metab
Diabetes	E10.3211	10	Type 1 diabetes mellitus with mild nonproliferative diabetic retinopathy with macular edema, right eye	EM_202.1	Type 1 diabetes	Endocrine/Metab
Diabetes	E10.11	10	Type 1 diabetes mellitus with ketoacidosis with coma	EM_202.1	Type 1 diabetes	Endocrine/Metab
Diabetes	E10.10	10	Type 1 diabetes mellitus with ketoacidosis without coma	EM_202.1	Type 1 diabetes	Endocrine/Metab
Diabetes	E10.1	10	Type 1 diabetes mellitus with ketoacidosis	EM_202.1	Type 1 diabetes	Endocrine/Metab
Diabetes	E10	10	Type 1 diabetes mellitus	EM_202.1	Type 1 diabetes	Endocrine/Metab
Diabetes	E10.21	10	Type 1 diabetes mellitus with diabetic nephropathy	EM_202.1	Type 1 diabetes	Endocrine/Metab
Diabetes	E10.22	10	Type 1 diabetes mellitus with diabetic chronic kidney disease	EM_202.1	Type 1 diabetes	Endocrine/Metab
Diabetes	E10.29	10	Type 1 diabetes mellitus with other diabetic kidney complication	EM_202.1	Type 1 diabetes	Endocrine/Metab
Diabetes	E10.3	10	Type 1 diabetes mellitus with ophthalmic complications	EM_202.1	Type 1 diabetes	Endocrine/Metab
Diabetes	E10.31	10	Type 1 diabetes mellitus with unspecified diabetic retinopathy	EM_202.1	Type 1 diabetes	Endocrine/Metab
Diabetes	E10.311	10	Type 1 diabetes mellitus with unspecified diabetic retinopathy with macular edema	EM_202.1	Type 1 diabetes	Endocrine/Metab
Diabetes	E10.319	10	Type 1 diabetes mellitus with unspecified diabetic retinopathy without macular edema	EM_202.1	Type 1 diabetes	Endocrine/Metab
Diabetes	E10.32	10	Type 1 diabetes mellitus with mild nonproliferative diabetic retinopathy	EM_202.1	Type 1 diabetes	Endocrine/Metab
Diabetes	E10.321	10	Type 1 diabetes mellitus with mild nonproliferative diabetic retinopathy with macular edema	EM_202.1	Type 1 diabetes	Endocrine/Metab
Diabetes	E10.3393	10	Type 1 diabetes mellitus with moderate nonproliferative diabetic retinopathy without macular edema, bilateral	EM_202.1	Type 1 diabetes	Endocrine/Metab
Diabetes	E10.3399	10	Type 1 diabetes mellitus with moderate nonproliferative diabetic retinopathy without macular edema, unspecified eye	EM_202.1	Type 1 diabetes	Endocrine/Metab
Diabetes	E10.34	10	Type 1 diabetes mellitus with severe nonproliferative diabetic retinopathy	EM_202.1	Type 1 diabetes	Endocrine/Metab
Diabetes	E10.3519	10	Type 1 diabetes mellitus with proliferative diabetic retinopathy with macular edema, unspecified eye	EM_202.1	Type 1 diabetes	Endocrine/Metab
Diabetes	E10.352	10	Type 1 diabetes mellitus with proliferative diabetic retinopathy with traction retinal detachment involving the macula	EM_202.1	Type 1 diabetes	Endocrine/Metab
Diabetes	E10.3521	10	Type 1 diabetes mellitus with proliferative diabetic retinopathy with traction retinal detachment involving the macula, right eye	EM_202.1	Type 1 diabetes	Endocrine/Metab
Diabetes	E10.3522	10	Type 1 diabetes mellitus with proliferative diabetic retinopathy with traction retinal detachment involving the macula, left eye	EM_202.1	Type 1 diabetes	Endocrine/Metab
Diabetes	E10.3523	10	Type 1 diabetes mellitus with proliferative diabetic retinopathy with traction retinal detachment involving the macula, bilateral	EM_202.1	Type 1 diabetes	Endocrine/Metab
Diabetes	E10.3529	10	Type 1 diabetes mellitus with proliferative diabetic retinopathy with traction retinal detachment involving the macula, unspecified eye	EM_202.1	Type 1 diabetes	Endocrine/Metab
Diabetes	E10.353	10	Type 1 diabetes mellitus with proliferative diabetic retinopathy with traction retinal detachment not involving the macula	EM_202.1	Type 1 diabetes	Endocrine/Metab
Diabetes	E10.3531	10	Type 1 diabetes mellitus with proliferative diabetic retinopathy with traction retinal detachment not involving the macula, right eye	EM_202.1	Type 1 diabetes	Endocrine/Metab
Diabetes	E10.3532	10	Type 1 diabetes mellitus with proliferative diabetic retinopathy with traction retinal detachment not involving the macula, left eye	EM_202.1	Type 1 diabetes	Endocrine/Metab
Diabetes	E10.3533	10	Type 1 diabetes mellitus with proliferative diabetic retinopathy with traction retinal detachment not involving the macula, bilateral	EM_202.1	Type 1 diabetes	Endocrine/Metab
Diabetes	E10.3539	10	Type 1 diabetes mellitus with proliferative diabetic retinopathy with traction retinal detachment not involving the macula, unspecified eye	EM_202.1	Type 1 diabetes	Endocrine/Metab
Diabetes	E10.354	10	Type 1 diabetes mellitus with proliferative diabetic retinopathy with combined traction retinal detachment and rhegmatogenous retinal detachment	EM_202.1	Type 1 diabetes	Endocrine/Metab
Diabetes	E10.3541	10	Type 1 diabetes mellitus with proliferative diabetic retinopathy with combined traction retinal detachment and rhegmatogenous retinal detachment, right eye	EM_202.1	Type 1 diabetes	Endocrine/Metab
Diabetes	E10.3513	10	Type 1 diabetes mellitus with proliferative diabetic retinopathy with macular edema, bilateral	EM_202.1	Type 1 diabetes	Endocrine/Metab
Diabetes	E10.3512	10	Type 1 diabetes mellitus with proliferative diabetic retinopathy with macular edema, left eye	EM_202.1	Type 1 diabetes	Endocrine/Metab
Diabetes	E10.3511	10	Type 1 diabetes mellitus with proliferative diabetic retinopathy with macular edema, right eye	EM_202.1	Type 1 diabetes	Endocrine/Metab
Diabetes	E10.341	10	Type 1 diabetes mellitus with severe nonproliferative diabetic retinopathy with macular edema	EM_202.1	Type 1 diabetes	Endocrine/Metab
Diabetes	E10.3411	10	Type 1 diabetes mellitus with severe nonproliferative diabetic retinopathy with macular edema, right eye	EM_202.1	Type 1 diabetes	Endocrine/Metab
Diabetes	E10.3412	10	Type 1 diabetes mellitus with severe nonproliferative diabetic retinopathy with macular edema, left eye	EM_202.1	Type 1 diabetes	Endocrine/Metab
Diabetes	E10.3413	10	Type 1 diabetes mellitus with severe nonproliferative diabetic retinopathy with macular edema, bilateral	EM_202.1	Type 1 diabetes	Endocrine/Metab
Diabetes	E10.3419	10	Type 1 diabetes mellitus with severe nonproliferative diabetic retinopathy with macular edema, unspecified eye	EM_202.1	Type 1 diabetes	Endocrine/Metab
Diabetes	E10.349	10	Type 1 diabetes mellitus with severe nonproliferative diabetic retinopathy without macular edema	EM_202.1	Type 1 diabetes	Endocrine/Metab
Diabetes	E10.3491	10	Type 1 diabetes mellitus with severe nonproliferative diabetic retinopathy without macular edema, right eye	EM_202.1	Type 1 diabetes	Endocrine/Metab
Diabetes	E10.3492	10	Type 1 diabetes mellitus with severe nonproliferative diabetic retinopathy without macular edema, left eye	EM_202.1	Type 1 diabetes	Endocrine/Metab
Diabetes	E10.3493	10	Type 1 diabetes mellitus with severe nonproliferative diabetic retinopathy without macular edema, bilateral	EM_202.1	Type 1 diabetes	Endocrine/Metab
Diabetes	E10.3499	10	Type 1 diabetes mellitus with severe nonproliferative diabetic retinopathy without macular edema, unspecified eye	EM_202.1	Type 1 diabetes	Endocrine/Metab
Diabetes	E10.35	10	Type 1 diabetes mellitus with proliferative diabetic retinopathy	EM_202.1	Type 1 diabetes	Endocrine/Metab
Diabetes	E10.351	10	Type 1 diabetes mellitus with proliferative diabetic retinopathy with macular edema	EM_202.1	Type 1 diabetes	Endocrine/Metab
Diabetes	E10.5	10	Type 1 diabetes mellitus with circulatory complications	EM_202.1	Type 1 diabetes	Endocrine/Metab
Diabetes	E10.3542	10	Type 1 diabetes mellitus with proliferative diabetic retinopathy with combined traction retinal detachment and rhegmatogenous retinal detachment, left eye	EM_202.1	Type 1 diabetes	Endocrine/Metab
Diabetes	E10.331	10	Type 1 diabetes mellitus with moderate nonproliferative diabetic retinopathy with macular edema	EM_202.1	Type 1 diabetes	Endocrine/Metab
Diabetes	E10.3392	10	Type 1 diabetes mellitus with moderate nonproliferative diabetic retinopathy without macular edema, left eye	EM_202.1	Type 1 diabetes	Endocrine/Metab
Diabetes	E10.59	10	Type 1 diabetes mellitus with other circulatory complications	EM_202.1	Type 1 diabetes	Endocrine/Metab
Diabetes	E10.65	10	Type 1 diabetes mellitus with hyperglycemia	EM_202.1	Type 1 diabetes	Endocrine/Metab
Diabetes	O24.013	10	Pre-existing diabetes mellitus, type 1, in pregnancy, third trimester	EM_202.1	Type 1 diabetes	Endocrine/Metab
Diabetes	O24.011	10	Pre-existing diabetes mellitus, type 1, in pregnancy, first trimester	EM_202.1	Type 1 diabetes	Endocrine/Metab
Diabetes	O24.012	10	Pre-existing diabetes mellitus, type 1, in pregnancy, second trimester	EM_202.1	Type 1 diabetes	Endocrine/Metab
Diabetes	O24.0	10	Pre-existing type 1 diabetes mellitus, in pregnancy, childbirth and the puerperium	EM_202.1	Type 1 diabetes	Endocrine/Metab
Diabetes	O24.02	10	Pre-existing diabetes mellitus, type 1, in childbirth	EM_202.1	Type 1 diabetes	Endocrine/Metab
Diabetes	O24.03	10	Pre-existing diabetes mellitus, type 1, in the puerperium	EM_202.1	Type 1 diabetes	Endocrine/Metab
Diabetes	O24.01	10	Pre-existing type 1 diabetes mellitus, in pregnancy	EM_202.1	Type 1 diabetes	Endocrine/Metab
Diabetes	O24.019	10	Pre-existing diabetes mellitus, type 1, in pregnancy, unspecified trimester	EM_202.1	Type 1 diabetes	Endocrine/Metab
Diabetes	O24.113	10	Pre-existing diabetes mellitus, type 2, in pregnancy, third trimester	EM_202.2	Type 2 diabetes	Endocrine/Metab
Diabetes	O24.12	10	Pre-existing diabetes mellitus, type 2, in childbirth	EM_202.2	Type 2 diabetes	Endocrine/Metab
Diabetes	O24.13	10	Pre-existing diabetes mellitus, type 2, in the puerperium	EM_202.2	Type 2 diabetes	Endocrine/Metab
Diabetes	O24.119	10	Pre-existing diabetes mellitus, type 2, in pregnancy, unspecified trimester	EM_202.2	Type 2 diabetes	Endocrine/Metab
Diabetes	O24.112	10	Pre-existing diabetes mellitus, type 2, in pregnancy, second trimester	EM_202.2	Type 2 diabetes	Endocrine/Metab
Diabetes	O24.111	10	Pre-existing diabetes mellitus, type 2, in pregnancy, first trimester	EM_202.2	Type 2 diabetes	Endocrine/Metab
Diabetes	O24.11	10	Pre-existing type 2 diabetes mellitus, in pregnancy	EM_202.2	Type 2 diabetes	Endocrine/Metab
Diabetes	E11.359	10	Type 2 diabetes mellitus with proliferative diabetic retinopathy without macular edema	EM_202.2	Type 2 diabetes	Endocrine/Metab
Diabetes	E11.3591	10	Type 2 diabetes mellitus with proliferative diabetic retinopathy without macular edema, right eye	EM_202.2	Type 2 diabetes	Endocrine/Metab
Diabetes	E11.3592	10	Type 2 diabetes mellitus with proliferative diabetic retinopathy without macular edema, left eye	EM_202.2	Type 2 diabetes	Endocrine/Metab
Diabetes	E11.3593	10	Type 2 diabetes mellitus with proliferative diabetic retinopathy without macular edema, bilateral	EM_202.2	Type 2 diabetes	Endocrine/Metab
Diabetes	E11.3599	10	Type 2 diabetes mellitus with proliferative diabetic retinopathy without macular edema, unspecified eye	EM_202.2	Type 2 diabetes	Endocrine/Metab
Diabetes	E11.36	10	Type 2 diabetes mellitus with diabetic cataract	EM_202.2	Type 2 diabetes	Endocrine/Metab
Diabetes	E11.37	10	Type 2 diabetes mellitus with diabetic macular edema, resolved following treatment	EM_202.2	Type 2 diabetes	Endocrine/Metab
Diabetes	E11.37X1	10	Type 2 diabetes mellitus with diabetic macular edema, resolved following treatment, right eye	EM_202.2	Type 2 diabetes	Endocrine/Metab
Diabetes	E11.37X2	10	Type 2 diabetes mellitus with diabetic macular edema, resolved following treatment, left eye	EM_202.2	Type 2 diabetes	Endocrine/Metab
Diabetes	E11.37X9	10	Type 2 diabetes mellitus with diabetic macular edema, resolved following treatment, unspecified eye	EM_202.2	Type 2 diabetes	Endocrine/Metab
Diabetes	E11.37X3	10	Type 2 diabetes mellitus with diabetic macular edema, resolved following treatment, bilateral	EM_202.2	Type 2 diabetes	Endocrine/Metab
Diabetes	E11.3559	10	Type 2 diabetes with stable prolif diabetic rtnop, unsp	EM_202.2	Type 2 diabetes	Endocrine/Metab
Diabetes	E11.353	10	Type 2 diabetes mellitus with proliferative diabetic retinopathy with traction retinal detachment not involving the macula	EM_202.2	Type 2 diabetes	Endocrine/Metab
Diabetes	E11.3531	10	Type 2 diabetes mellitus with proliferative diabetic retinopathy with traction retinal detachment not involving the macula, right eye	EM_202.2	Type 2 diabetes	Endocrine/Metab
Diabetes	E11.3532	10	Type 2 diabetes mellitus with proliferative diabetic retinopathy with traction retinal detachment not involving the macula, left eye	EM_202.2	Type 2 diabetes	Endocrine/Metab
Diabetes	E11.3533	10	Type 2 diabetes mellitus with proliferative diabetic retinopathy with traction retinal detachment not involving the macula, bilateral	EM_202.2	Type 2 diabetes	Endocrine/Metab
Diabetes	E11.3539	10	Type 2 diabetes mellitus with proliferative diabetic retinopathy with traction retinal detachment not involving the macula, unspecified eye	EM_202.2	Type 2 diabetes	Endocrine/Metab
Diabetes	E11.354	10	Type 2 diabetes mellitus with proliferative diabetic retinopathy with combined traction retinal detachment and rhegmatogenous retinal detachment	EM_202.2	Type 2 diabetes	Endocrine/Metab
Diabetes	E11.3541	10	Type 2 diabetes mellitus with proliferative diabetic retinopathy with combined traction retinal detachment and rhegmatogenous retinal detachment, right eye	EM_202.2	Type 2 diabetes	Endocrine/Metab
Diabetes	E11.3553	10	Type 2 diabetes with stable prolif diabetic rtnop, bilateral	EM_202.2	Type 2 diabetes	Endocrine/Metab
Diabetes	E11.3542	10	Type 2 diabetes mellitus with proliferative diabetic retinopathy with combined traction retinal detachment and rhegmatogenous retinal detachment, left eye	EM_202.2	Type 2 diabetes	Endocrine/Metab
Diabetes	E11.3543	10	Type 2 diabetes mellitus with proliferative diabetic retinopathy with combined traction retinal detachment and rhegmatogenous retinal detachment, bilateral	EM_202.2	Type 2 diabetes	Endocrine/Metab
Diabetes	E11.3549	10	Type 2 diabetes mellitus with proliferative diabetic retinopathy with combined traction retinal detachment and rhegmatogenous retinal detachment, unspecified eye	EM_202.2	Type 2 diabetes	Endocrine/Metab
Diabetes	E11.355	10	Type 2 diabetes mellitus with stable proliferative diabetic retinopathy	EM_202.2	Type 2 diabetes	Endocrine/Metab
Diabetes	E11.3551	10	Type 2 diabetes with stable prolif diabetic rtnop, right eye	EM_202.2	Type 2 diabetes	Endocrine/Metab
Diabetes	E11.3552	10	Type 2 diabetes with stable prolif diabetic rtnop, left eye	EM_202.2	Type 2 diabetes	Endocrine/Metab
Diabetes	E11.39	10	Type 2 diabetes mellitus with other diabetic ophthalmic complication	EM_202.2	Type 2 diabetes	Endocrine/Metab
Diabetes	E11.4	10	Type 2 diabetes mellitus with neurological complications	EM_202.2	Type 2 diabetes	Endocrine/Metab
Diabetes	E11.62	10	Type 2 diabetes mellitus with skin complications	EM_202.2	Type 2 diabetes	Endocrine/Metab
Diabetes	E11.620	10	Type 2 diabetes mellitus with diabetic dermatitis	EM_202.2	Type 2 diabetes	Endocrine/Metab
Diabetes	E11.621	10	Type 2 diabetes mellitus with foot ulcer	EM_202.2	Type 2 diabetes	Endocrine/Metab
Diabetes	E11.622	10	Type 2 diabetes mellitus with other skin ulcer	EM_202.2	Type 2 diabetes	Endocrine/Metab
Diabetes	E11.628	10	Type 2 diabetes mellitus with other skin complications	EM_202.2	Type 2 diabetes	Endocrine/Metab
Diabetes	E11.63	10	Type 2 diabetes mellitus with oral complications	EM_202.2	Type 2 diabetes	Endocrine/Metab
Diabetes	E11.630	10	Type 2 diabetes mellitus with periodontal disease	EM_202.2	Type 2 diabetes	Endocrine/Metab
Diabetes	E11.638	10	Type 2 diabetes mellitus with other oral complications	EM_202.2	Type 2 diabetes	Endocrine/Metab
Diabetes	E11.64	10	Type 2 diabetes mellitus with hypoglycemia	EM_202.2	Type 2 diabetes	Endocrine/Metab
Diabetes	E11.641	10	Type 2 diabetes mellitus with hypoglycemia with coma	EM_202.2	Type 2 diabetes	Endocrine/Metab
Diabetes	E11.65	10	Type 2 diabetes mellitus with hyperglycemia	EM_202.2	Type 2 diabetes	Endocrine/Metab
Diabetes	E11.69	10	Type 2 diabetes mellitus with other specified complication	EM_202.2	Type 2 diabetes	Endocrine/Metab
Diabetes	E11.8	10	Type 2 diabetes mellitus with unspecified complications	EM_202.2	Type 2 diabetes	Endocrine/Metab
Diabetes	E11.618	10	Type 2 diabetes mellitus with other diabetic arthropathy	EM_202.2	Type 2 diabetes	Endocrine/Metab
Diabetes	E11.610	10	Type 2 diabetes mellitus with diabetic neuropathic arthropathy	EM_202.2	Type 2 diabetes	Endocrine/Metab
Diabetes	E11.40	10	Type 2 diabetes mellitus with diabetic neuropathy, unspecified	EM_202.2	Type 2 diabetes	Endocrine/Metab
Diabetes	E11.41	10	Type 2 diabetes mellitus with diabetic mononeuropathy	EM_202.2	Type 2 diabetes	Endocrine/Metab
Diabetes	E11.42	10	Type 2 diabetes mellitus with diabetic polyneuropathy	EM_202.2	Type 2 diabetes	Endocrine/Metab
Diabetes	E11.43	10	Type 2 diabetes mellitus with diabetic autonomic (poly)neuropathy	EM_202.2	Type 2 diabetes	Endocrine/Metab
Diabetes	E11.649	10	Type 2 diabetes mellitus with hypoglycemia without coma	EM_202.2	Type 2 diabetes	Endocrine/Metab
Diabetes	E11.44	10	Type 2 diabetes mellitus with diabetic amyotrophy	EM_202.2	Type 2 diabetes	Endocrine/Metab
Diabetes	E11.49	10	Type 2 diabetes mellitus with other diabetic neurological complication	EM_202.2	Type 2 diabetes	Endocrine/Metab
Diabetes	E11.5	10	Type 2 diabetes mellitus with circulatory complications	EM_202.2	Type 2 diabetes	Endocrine/Metab
Diabetes	E11.51	10	Type 2 diabetes mellitus with diabetic peripheral angiopathy without gangrene	EM_202.2	Type 2 diabetes	Endocrine/Metab
Diabetes	E11.52	10	Type 2 diabetes mellitus with diabetic peripheral angiopathy with gangrene	EM_202.2	Type 2 diabetes	Endocrine/Metab
Diabetes	E11.59	10	Type 2 diabetes mellitus with other circulatory complications	EM_202.2	Type 2 diabetes	Endocrine/Metab
Diabetes	E11.6	10	Type 2 diabetes mellitus with other specified complications	EM_202.2	Type 2 diabetes	Endocrine/Metab
Diabetes	E11.61	10	Type 2 diabetes mellitus with diabetic arthropathy	EM_202.2	Type 2 diabetes	Endocrine/Metab
Diabetes	E11.9	10	Type 2 diabetes mellitus without complications	EM_202.2	Type 2 diabetes	Endocrine/Metab
Diabetes	E11.3529	10	Type 2 diabetes mellitus with proliferative diabetic retinopathy with traction retinal detachment involving the macula, unspecified eye	EM_202.2	Type 2 diabetes	Endocrine/Metab
Diabetes	E11.2	10	Type 2 diabetes mellitus with kidney complications	EM_202.2	Type 2 diabetes	Endocrine/Metab
Diabetes	E11.3211	10	Type 2 diabetes mellitus with mild nonproliferative diabetic retinopathy with macular edema, right eye	EM_202.2	Type 2 diabetes	Endocrine/Metab
Diabetes	E11.3212	10	Type 2 diabetes mellitus with mild nonproliferative diabetic retinopathy with macular edema, left eye	EM_202.2	Type 2 diabetes	Endocrine/Metab
Diabetes	E11.3213	10	Type 2 diabetes with mild nonp rtnop with macular edema, bi	EM_202.2	Type 2 diabetes	Endocrine/Metab
Diabetes	E11.3219	10	Type 2 diabetes mellitus with mild nonproliferative diabetic retinopathy with macular edema, unspecified eye	EM_202.2	Type 2 diabetes	Endocrine/Metab
Diabetes	E11.329	10	Type 2 diabetes mellitus with mild nonproliferative diabetic retinopathy without macular edema	EM_202.2	Type 2 diabetes	Endocrine/Metab
Diabetes	E11.3291	10	Type 2 diabetes mellitus with mild nonproliferative diabetic retinopathy without macular edema, right eye	EM_202.2	Type 2 diabetes	Endocrine/Metab
Diabetes	E11.3292	10	Type 2 diabetes mellitus with mild nonproliferative diabetic retinopathy without macular edema, left eye	EM_202.2	Type 2 diabetes	Endocrine/Metab
Diabetes	E11.3293	10	Type 2 diabetes mellitus with mild nonproliferative diabetic retinopathy without macular edema, bilateral	EM_202.2	Type 2 diabetes	Endocrine/Metab
Diabetes	E11.3299	10	Type 2 diabetes mellitus with mild nonproliferative diabetic retinopathy without macular edema, unspecified eye	EM_202.2	Type 2 diabetes	Endocrine/Metab
Diabetes	E11.31	10	Type 2 diabetes mellitus with unspecified diabetic retinopathy	EM_202.2	Type 2 diabetes	Endocrine/Metab
Diabetes	E11.33	10	Type 2 diabetes mellitus with moderate nonproliferative diabetic retinopathy	EM_202.2	Type 2 diabetes	Endocrine/Metab
Diabetes	E11.331	10	Type 2 diabetes mellitus with moderate nonproliferative diabetic retinopathy with macular edema	EM_202.2	Type 2 diabetes	Endocrine/Metab
Diabetes	E11.321	10	Type 2 diabetes mellitus with mild nonproliferative diabetic retinopathy with macular edema	EM_202.2	Type 2 diabetes	Endocrine/Metab
Diabetes	E11.32	10	Type 2 diabetes mellitus with mild nonproliferative diabetic retinopathy	EM_202.2	Type 2 diabetes	Endocrine/Metab
Diabetes	E11.319	10	Type 2 diabetes mellitus with unspecified diabetic retinopathy without macular edema	EM_202.2	Type 2 diabetes	Endocrine/Metab
Diabetes	E11.11	10	Type 2 diabetes mellitus with ketoacidosis with coma	EM_202.2	Type 2 diabetes	Endocrine/Metab
Diabetes	E11.10	10	Type 2 diabetes mellitus with ketoacidosis without coma	EM_202.2	Type 2 diabetes	Endocrine/Metab
Diabetes	E11.1	10	Type 2 diabetes mellitus with ketoacidosis	EM_202.2	Type 2 diabetes	Endocrine/Metab
Diabetes	E11.01	10	Type 2 diabetes mellitus with hyperosmolarity with coma	EM_202.2	Type 2 diabetes	Endocrine/Metab
Diabetes	E11.00	10	Type 2 diabetes mellitus with hyperosmolarity without nonketotic hyperglycemic-hyperosmolar coma (NKHHC)	EM_202.2	Type 2 diabetes	Endocrine/Metab
Diabetes	E11.0	10	Type 2 diabetes mellitus with hyperosmolarity	EM_202.2	Type 2 diabetes	Endocrine/Metab
Diabetes	E11	10	Type 2 diabetes mellitus	EM_202.2	Type 2 diabetes	Endocrine/Metab
Diabetes	E11.21	10	Type 2 diabetes mellitus with diabetic nephropathy	EM_202.2	Type 2 diabetes	Endocrine/Metab
Diabetes	E11.22	10	Type 2 diabetes mellitus with diabetic chronic kidney disease	EM_202.2	Type 2 diabetes	Endocrine/Metab
Diabetes	E11.29	10	Type 2 diabetes mellitus with other diabetic kidney complication	EM_202.2	Type 2 diabetes	Endocrine/Metab
Diabetes	E11.3	10	Type 2 diabetes mellitus with ophthalmic complications	EM_202.2	Type 2 diabetes	Endocrine/Metab
Diabetes	E11.311	10	Type 2 diabetes mellitus with unspecified diabetic retinopathy with macular edema	EM_202.2	Type 2 diabetes	Endocrine/Metab
Diabetes	E11.3311	10	Type 2 diabetes mellitus with moderate nonproliferative diabetic retinopathy with macular edema, right eye	EM_202.2	Type 2 diabetes	Endocrine/Metab
Diabetes	E11.3312	10	Type 2 diabetes mellitus with moderate nonproliferative diabetic retinopathy with macular edema, left eye	EM_202.2	Type 2 diabetes	Endocrine/Metab
Diabetes	E11.3492	10	Type 2 diabetes mellitus with severe nonproliferative diabetic retinopathy without macular edema, left eye	EM_202.2	Type 2 diabetes	Endocrine/Metab
Diabetes	E11.3493	10	Type 2 diabetes mellitus with severe nonproliferative diabetic retinopathy without macular edema, bilateral	EM_202.2	Type 2 diabetes	Endocrine/Metab
Diabetes	E11.3499	10	Type 2 diabetes mellitus with severe nonproliferative diabetic retinopathy without macular edema, unspecified eye	EM_202.2	Type 2 diabetes	Endocrine/Metab
Diabetes	E11.35	10	Type 2 diabetes mellitus with proliferative diabetic retinopathy	EM_202.2	Type 2 diabetes	Endocrine/Metab
Diabetes	E11.351	10	Type 2 diabetes mellitus with proliferative diabetic retinopathy with macular edema	EM_202.2	Type 2 diabetes	Endocrine/Metab
Diabetes	E11.3511	10	Type 2 diabetes mellitus with proliferative diabetic retinopathy with macular edema, right eye	EM_202.2	Type 2 diabetes	Endocrine/Metab
Diabetes	E11.3512	10	Type 2 diabetes mellitus with proliferative diabetic retinopathy with macular edema, left eye	EM_202.2	Type 2 diabetes	Endocrine/Metab
Diabetes	E11.3513	10	Type 2 diabetes mellitus with proliferative diabetic retinopathy with macular edema, bilateral	EM_202.2	Type 2 diabetes	Endocrine/Metab
Diabetes	E11.3519	10	Type 2 diabetes mellitus with proliferative diabetic retinopathy with macular edema, unspecified eye	EM_202.2	Type 2 diabetes	Endocrine/Metab
Diabetes	E11.352	10	Type 2 diabetes mellitus with proliferative diabetic retinopathy with traction retinal detachment involving the macula	EM_202.2	Type 2 diabetes	Endocrine/Metab
Diabetes	E11.3521	10	Type 2 diabetes mellitus with proliferative diabetic retinopathy with traction retinal detachment involving the macula, right eye	EM_202.2	Type 2 diabetes	Endocrine/Metab
Diabetes	E11.3522	10	Type 2 diabetes mellitus with proliferative diabetic retinopathy with traction retinal detachment involving the macula, left eye	EM_202.2	Type 2 diabetes	Endocrine/Metab
Diabetes	E11.3491	10	Type 2 diabetes mellitus with severe nonproliferative diabetic retinopathy without macular edema, right eye	EM_202.2	Type 2 diabetes	Endocrine/Metab
Diabetes	E11.349	10	Type 2 diabetes mellitus with severe nonproliferative diabetic retinopathy without macular edema	EM_202.2	Type 2 diabetes	Endocrine/Metab
Diabetes	E11.3419	10	Type 2 diabetes mellitus with severe nonproliferative diabetic retinopathy with macular edema, unspecified eye	EM_202.2	Type 2 diabetes	Endocrine/Metab
Diabetes	E11.3313	10	Type 2 diabetes mellitus with moderate nonproliferative diabetic retinopathy with macular edema, bilateral	EM_202.2	Type 2 diabetes	Endocrine/Metab
Diabetes	E11.3319	10	Type 2 diabetes mellitus with moderate nonproliferative diabetic retinopathy with macular edema, unspecified eye	EM_202.2	Type 2 diabetes	Endocrine/Metab
Diabetes	E11.339	10	Type 2 diabetes mellitus with moderate nonproliferative diabetic retinopathy without macular edema	EM_202.2	Type 2 diabetes	Endocrine/Metab
Diabetes	E11.3391	10	Type 2 diabetes mellitus with moderate nonproliferative diabetic retinopathy without macular edema, right eye	EM_202.2	Type 2 diabetes	Endocrine/Metab
Diabetes	E11.3392	10	Type 2 diabetes mellitus with moderate nonproliferative diabetic retinopathy without macular edema, left eye	EM_202.2	Type 2 diabetes	Endocrine/Metab
Diabetes	E11.3393	10	Type 2 diabetes mellitus with moderate nonproliferative diabetic retinopathy without macular edema, bilateral	EM_202.2	Type 2 diabetes	Endocrine/Metab
Diabetes	E11.3399	10	Type 2 diabetes mellitus with moderate nonproliferative diabetic retinopathy without macular edema, unspecified eye	EM_202.2	Type 2 diabetes	Endocrine/Metab
Diabetes	E11.34	10	Type 2 diabetes mellitus with severe nonproliferative diabetic retinopathy	EM_202.2	Type 2 diabetes	Endocrine/Metab
Diabetes	E11.341	10	Type 2 diabetes mellitus with severe nonproliferative diabetic retinopathy with macular edema	EM_202.2	Type 2 diabetes	Endocrine/Metab
Diabetes	E11.3411	10	Type 2 diabetes mellitus with severe nonproliferative diabetic retinopathy with macular edema, right eye	EM_202.2	Type 2 diabetes	Endocrine/Metab
Diabetes	E11.3412	10	Type 2 diabetes mellitus with severe nonproliferative diabetic retinopathy with macular edema, left eye	EM_202.2	Type 2 diabetes	Endocrine/Metab
Diabetes	E11.3413	10	Type 2 diabetes mellitus with severe nonproliferative diabetic retinopathy with macular edema, bilateral	EM_202.2	Type 2 diabetes	Endocrine/Metab
Diabetes	E11.3523	10	Type 2 diabetes mellitus with proliferative diabetic retinopathy with traction retinal detachment involving the macula, bilateral	EM_202.2	Type 2 diabetes	Endocrine/Metab
Diabetes	250.9	9	Diabetes mellitus type II [non-insulin dependent type] [NIDDM type] [adult-onset type] or unspecified type, not stated as uncontrolled, with unspecified complication	EM_202.2	Type 2 diabetes	Endocrine/Metab
Diabetes	250.6	9	Diabetes mellitus type II [non-insulin dependent type] [NIDDM type] [adult-onset type] or unspecified type, not stated as uncontrolled, with neurological manifestations	EM_202.2	Type 2 diabetes	Endocrine/Metab
Diabetes	250.02	9	Diabetes mellitus without mention of complication, type II or unspecified type, uncontrolled	EM_202.2	Type 2 diabetes	Endocrine/Metab
Diabetes	250.4	9	Diabetes mellitus type II [non-insulin dependent type] [NIDDM type] [adult-onset type] or unspecified type, not stated as uncontrolled, with renal manifestations	EM_202.2	Type 2 diabetes	Endocrine/Metab
Diabetes	250.82	9	Diabetes mellitus type II [non-insulin dependent type] [NIDDM type] [adult-onset type] or unspecified type, uncontrolled, with other specified manifestations	EM_202.2	Type 2 diabetes	Endocrine/Metab
Diabetes	250.8	9	Diabetes mellitus type II [non-insulin dependent type] [NIDDM type] [adult-onset type] or unspecified type, not stated as uncontrolled, with other specified manifestations	EM_202.2	Type 2 diabetes	Endocrine/Metab
Diabetes	250.72	9	Diabetes mellitus type II [non-insulin dependent type] [NIDDM type] [adult-onset type] or unspecified type, uncontrolled, with peripheral circulatory disorders	EM_202.2	Type 2 diabetes	Endocrine/Metab
Diabetes	250.7	9	Diabetes mellitus type II [non-insulin dependent type] [NIDDM type] [adult-onset type] or unspecified type, not stated as uncontrolled, with peripheral circulatory disorders	EM_202.2	Type 2 diabetes	Endocrine/Metab
Diabetes	250.62	9	Diabetes mellitus type II [non-insulin dependent type] [NIDDM type] [adult-onset type] or unspecified type, uncontrolled, with neurological manifestations	EM_202.2	Type 2 diabetes	Endocrine/Metab
Diabetes	250.52	9	Diabetes mellitus type II [non-insulin dependent type] [NIDDM type] [adult-onset type] or unspecified type, uncontrolled, with ophthalmic manifestations	EM_202.2	Type 2 diabetes	Endocrine/Metab
Diabetes	250.5	9	Diabetes mellitus type II [non-insulin dependent type] [NIDDM type] [adult-onset type] or unspecified type, not stated as uncontrolled, with ophthalmic manifestations	EM_202.2	Type 2 diabetes	Endocrine/Metab
Diabetes	250.42	9	Diabetes mellitus type II [non-insulin dependent type] [NIDDM type] [adult-onset type] or unspecified type, uncontrolled, with renal manifestations	EM_202.2	Type 2 diabetes	Endocrine/Metab
Diabetes	250.32	9	Diabetes with other coma, type II or unspecified type, uncontrolled	EM_202.2	Type 2 diabetes	Endocrine/Metab
Diabetes	250.3	9	Diabetes with other coma, type II or unspecified type, not stated as uncontrolled	EM_202.2	Type 2 diabetes	Endocrine/Metab
Diabetes	250.22	9	Diabetes mellitustype II [non-insulin dependent type] [NIDDM type] [adult-onset type] or unspecified type with hyperosmolarity, uncontrolled	EM_202.2	Type 2 diabetes	Endocrine/Metab
Diabetes	250	9	Diabetes mellitus without mention of complication, type II or unspecified type, not stated as uncontrolled	EM_202.2	Type 2 diabetes	Endocrine/Metab
Diabetes	250.12	9	type II diabetes mellitus [non-insulin dependent type] [NIDDM type] [adult-onset type] or unspecified type, uncontrolled, with ketoacidosis	EM_202.2	Type 2 diabetes	Endocrine/Metab
Diabetes	250.1	9	type II diabetes mellitus [non-insulin dependent type] [NIDDM type] [adult-onset type] or unspecified type, not stated as uncontrolled, with ketoacidosis	EM_202.2	Type 2 diabetes	Endocrine/Metab
Diabetes	250.92	9	Diabetes mellitus type II [non-insulin dependent type] [NIDDM type] [adult-onset type] or unspecified type, uncontrolled, with unspecified complication	EM_202.2	Type 2 diabetes	Endocrine/Metab
Diabetes	250.2	9	Diabetes mellitus, type II [non-insulin dependent type] [NIDDM type] [adult-onset type] or unspecified type with hyperosmolarity, not stated as uncontrolled	EM_202.2	Type 2 diabetes	Endocrine/Metab
Diabetes	249.9	9	Secondary diabetes mellitus with unspecified complication	EM_202.3	Secondary diabetes	Endocrine/Metab
Diabetes	249.11	9	Secondary diabetes mellitus with ketoacidosis, uncontrolled	EM_202.3	Secondary diabetes	Endocrine/Metab
Diabetes	249.7	9	Secondary diabetes mellitus with peripheral circulatory disorders	EM_202.3	Secondary diabetes	Endocrine/Metab
Diabetes	249.61	9	Secondary diabetes mellitus with neurological manifestations, uncontrolled	EM_202.3	Secondary diabetes	Endocrine/Metab
Diabetes	249.2	9	Secondary diabetes mellitus with hyperosmolarity	EM_202.3	Secondary diabetes	Endocrine/Metab
Diabetes	249.3	9	Secondary diabetes mellitus with other coma	EM_202.3	Secondary diabetes	Endocrine/Metab
Diabetes	249.5	9	Secondary diabetes mellitus with ophthalmic manifestations	EM_202.3	Secondary diabetes	Endocrine/Metab
Diabetes	249.21	9	Secondary diabetes mellitus with hyperosmolarity, uncontrolled	EM_202.3	Secondary diabetes	Endocrine/Metab
Diabetes	249.5	9	Secondary diabetes mellitus with ophthalmic manifestations, not stated as uncontrolled, or unspecified	EM_202.3	Secondary diabetes	Endocrine/Metab
Diabetes	249.51	9	Secondary diabetes mellitus with ophthalmic manifestations, uncontrolled	EM_202.3	Secondary diabetes	Endocrine/Metab
Diabetes	249.2	9	Secondary diabetes mellitus with hyperosmolarity, not stated as uncontrolled, or unspecified	EM_202.3	Secondary diabetes	Endocrine/Metab
Diabetes	249.6	9	Secondary diabetes mellitus with neurological manifestations, not stated as uncontrolled, or unspecified	EM_202.3	Secondary diabetes	Endocrine/Metab
Diabetes	249.3	9	Secondary diabetes mellitus with other coma, not stated as uncontrolled, or unspecified	EM_202.3	Secondary diabetes	Endocrine/Metab
Diabetes	249.7	9	Secondary diabetes mellitus with peripheral circulatory disorders, not stated as uncontrolled, or unspecified	EM_202.3	Secondary diabetes	Endocrine/Metab
Diabetes	249.1	9	Secondary diabetes mellitus with ketoacidosis, not stated as uncontrolled, or unspecified	EM_202.3	Secondary diabetes	Endocrine/Metab
Diabetes	249.1	9	Secondary diabetes mellitus with ketoacidosis	EM_202.3	Secondary diabetes	Endocrine/Metab
Diabetes	249.81	9	Secondary diabetes mellitus with other specified manifestations, uncontrolled	EM_202.3	Secondary diabetes	Endocrine/Metab
Diabetes	249.8	9	Secondary diabetes mellitus with other specified manifestations, not stated as uncontrolled, or unspecified	EM_202.3	Secondary diabetes	Endocrine/Metab
Diabetes	249.4	9	Secondary diabetes mellitus with renal manifestations	EM_202.3	Secondary diabetes	Endocrine/Metab
Diabetes	249.31	9	Secondary diabetes mellitus with other coma, uncontrolled	EM_202.3	Secondary diabetes	Endocrine/Metab
Diabetes	249.4	9	Secondary diabetes mellitus with renal manifestations, not stated as uncontrolled, or unspecified	EM_202.3	Secondary diabetes	Endocrine/Metab
Diabetes	249.41	9	Secondary diabetes mellitus with renal manifestations, uncontrolled	EM_202.3	Secondary diabetes	Endocrine/Metab
Diabetes	249.8	9	Secondary diabetes mellitus with other specified manifestations	EM_202.3	Secondary diabetes	Endocrine/Metab
Diabetes	249.71	9	Secondary diabetes mellitus with peripheral circulatory disorders, uncontrolled	EM_202.3	Secondary diabetes	Endocrine/Metab
Diabetes	249.9	9	Secondary diabetes mellitus with unspecified complication, not stated as uncontrolled, or unspecified	EM_202.3	Secondary diabetes	Endocrine/Metab
Diabetes	249.91	9	Secondary diabetes mellitus with unspecified complication, uncontrolled	EM_202.3	Secondary diabetes	Endocrine/Metab
Diabetes	249	9	Secondary diabetes mellitus	EM_202.3	Secondary diabetes	Endocrine/Metab
Diabetes	249	9	Secondary diabetes mellitus, without mention of complication	EM_202.3	Secondary diabetes	Endocrine/Metab
Diabetes	249.01	9	Secondary diabetes mellitus, uncontrolled	EM_202.3	Secondary diabetes	Endocrine/Metab
Diabetes	249.6	9	Secondary diabetes mellitus with neurological manifestations	EM_202.3	Secondary diabetes	Endocrine/Metab
Diabetes	249	9	Secondary diabetes mellitus, not stated as uncontrolled, or unspecified	EM_202.3	Secondary diabetes	Endocrine/Metab
Diabetes	E08.3523	10	Diabetes mellitus due to underlying condition with proliferative diabetic retinopathy with traction retinal detachment involving the macula, bilateral	EM_202.31	Diabetes mellitus due to underlying condition*	Endocrine/Metab
Diabetes	E08.3412	10	Diabetes with severe nonp rtnop with macular edema, left eye	EM_202.31	Diabetes mellitus due to underlying condition*	Endocrine/Metab
Diabetes	E08.3411	10	Diabetes with severe nonp rtnop with macular edema, r eye	EM_202.31	Diabetes mellitus due to underlying condition*	Endocrine/Metab
Diabetes	E08.341	10	Diabetes mellitus due to underlying condition with severe nonproliferative diabetic retinopathy with macular edema	EM_202.31	Diabetes mellitus due to underlying condition*	Endocrine/Metab
Diabetes	E08.34	10	Diabetes mellitus due to underlying condition with severe nonproliferative diabetic retinopathy	EM_202.31	Diabetes mellitus due to underlying condition*	Endocrine/Metab
Diabetes	E08.3399	10	Diabetes mellitus due to underlying condition with moderate nonproliferative diabetic retinopathy without macular edema, unspecified eye	EM_202.31	Diabetes mellitus due to underlying condition*	Endocrine/Metab
Diabetes	E08.3393	10	Diabetes with moderate nonp rtnop without macular edema, bi	EM_202.31	Diabetes mellitus due to underlying condition*	Endocrine/Metab
Diabetes	E08.3392	10	Diabetes mellitus due to underlying condition with moderate nonproliferative diabetic retinopathy without macular edema, left eye	EM_202.31	Diabetes mellitus due to underlying condition*	Endocrine/Metab
Diabetes	E08.3391	10	Diabetes mellitus due to underlying condition with moderate nonproliferative diabetic retinopathy without macular edema, right eye	EM_202.31	Diabetes mellitus due to underlying condition*	Endocrine/Metab
Diabetes	E08.339	10	Diabetes mellitus due to underlying condition with moderate nonproliferative diabetic retinopathy without macular edema	EM_202.31	Diabetes mellitus due to underlying condition*	Endocrine/Metab
Diabetes	E08.3591	10	Diabetes mellitus due to underlying condition with proliferative diabetic retinopathy without macular edema, right eye	EM_202.31	Diabetes mellitus due to underlying condition*	Endocrine/Metab
Diabetes	E08.3319	10	Diabetes with moderate nonp rtnop with macular edema, unsp	EM_202.31	Diabetes mellitus due to underlying condition*	Endocrine/Metab
Diabetes	E08.3313	10	Diabetes with moderate nonp rtnop with macular edema, bi	EM_202.31	Diabetes mellitus due to underlying condition*	Endocrine/Metab
Diabetes	E08.3413	10	Diabetes with severe nonp rtnop with macular edema, bi	EM_202.31	Diabetes mellitus due to underlying condition*	Endocrine/Metab
Diabetes	E08.3419	10	Diabetes with severe nonp rtnop with macular edema, unsp	EM_202.31	Diabetes mellitus due to underlying condition*	Endocrine/Metab
Diabetes	E08.349	10	Diabetes mellitus due to underlying condition with severe nonproliferative diabetic retinopathy without macular edema	EM_202.31	Diabetes mellitus due to underlying condition*	Endocrine/Metab
Diabetes	E08.3522	10	Diabetes mellitus due to underlying condition with proliferative diabetic retinopathy with traction retinal detachment involving the macula, left eye	EM_202.31	Diabetes mellitus due to underlying condition*	Endocrine/Metab
Diabetes	E08.3521	10	Diabetes mellitus due to underlying condition with proliferative diabetic retinopathy with traction retinal detachment involving the macula, right eye	EM_202.31	Diabetes mellitus due to underlying condition*	Endocrine/Metab
Diabetes	E08.352	10	Diabetes mellitus due to underlying condition with proliferative diabetic retinopathy with traction retinal detachment involving the macula	EM_202.31	Diabetes mellitus due to underlying condition*	Endocrine/Metab
Diabetes	E08.3519	10	Diabetes with prolif diabetic rtnop with macular edema, unsp	EM_202.31	Diabetes mellitus due to underlying condition*	Endocrine/Metab
Diabetes	E08.3513	10	Diabetes with prolif diabetic rtnop with macular edema, bi	EM_202.31	Diabetes mellitus due to underlying condition*	Endocrine/Metab
Diabetes	E08.3512	10	Diabetes mellitus due to underlying condition with proliferative diabetic retinopathy with macular edema, left eye	EM_202.31	Diabetes mellitus due to underlying condition*	Endocrine/Metab
Diabetes	E08.3511	10	Diabetes mellitus due to underlying condition with proliferative diabetic retinopathy with macular edema, right eye	EM_202.31	Diabetes mellitus due to underlying condition*	Endocrine/Metab
Diabetes	E08.21	10	Diabetes mellitus due to underlying condition with diabetic nephropathy	EM_202.31	Diabetes mellitus due to underlying condition*	Endocrine/Metab
Diabetes	E08.35	10	Diabetes mellitus due to underlying condition with proliferative diabetic retinopathy	EM_202.31	Diabetes mellitus due to underlying condition*	Endocrine/Metab
Diabetes	E08.3499	10	Diabetes with severe nonp rtnop without macular edema, unsp	EM_202.31	Diabetes mellitus due to underlying condition*	Endocrine/Metab
Diabetes	E08.3493	10	Diabetes with severe nonp rtnop without macular edema, bi	EM_202.31	Diabetes mellitus due to underlying condition*	Endocrine/Metab
Diabetes	E08.3491	10	Diabetes with severe nonp rtnop without macular edema, r eye	EM_202.31	Diabetes mellitus due to underlying condition*	Endocrine/Metab
Diabetes	E08.3312	10	Diabetes mellitus due to underlying condition with moderate nonproliferative diabetic retinopathy with macular edema, left eye	EM_202.31	Diabetes mellitus due to underlying condition*	Endocrine/Metab
Diabetes	E08.3311	10	Diabetes with moderate nonp rtnop with macular edema, r eye	EM_202.31	Diabetes mellitus due to underlying condition*	Endocrine/Metab
Diabetes	E08.31	10	Diabetes mellitus due to underlying condition with unspecified diabetic retinopathy	EM_202.31	Diabetes mellitus due to underlying condition*	Endocrine/Metab
Diabetes	E08.3	10	Diabetes mellitus due to underlying condition with ophthalmic complications	EM_202.31	Diabetes mellitus due to underlying condition*	Endocrine/Metab
Diabetes	E08.29	10	Diabetes mellitus due to underlying condition with other diabetic kidney complication	EM_202.31	Diabetes mellitus due to underlying condition*	Endocrine/Metab
Diabetes	E08.22	10	Diabetes mellitus due to underlying condition with diabetic chronic kidney disease	EM_202.31	Diabetes mellitus due to underlying condition*	Endocrine/Metab
Diabetes	E08.11	10	Diabetes mellitus due to underlying condition with ketoacidosis with coma	EM_202.31	Diabetes mellitus due to underlying condition*	Endocrine/Metab
Diabetes	E08.10	10	Diabetes mellitus due to underlying condition with ketoacidosis without coma	EM_202.31	Diabetes mellitus due to underlying condition*	Endocrine/Metab
Diabetes	E08.1	10	Diabetes mellitus due to underlying condition with ketoacidosis	EM_202.31	Diabetes mellitus due to underlying condition*	Endocrine/Metab
Diabetes	E08.01	10	Diabetes mellitus due to underlying condition with hyperosmolarity with coma	EM_202.31	Diabetes mellitus due to underlying condition*	Endocrine/Metab
Diabetes	E08.00	10	Diabetes mellitus due to underlying condition with hyperosmolarity without nonketotic hyperglycemic-hyperosmolar coma (NKHHC)	EM_202.31	Diabetes mellitus due to underlying condition*	Endocrine/Metab
Diabetes	E08.0	10	Diabetes mellitus due to underlying condition with hyperosmolarity	EM_202.31	Diabetes mellitus due to underlying condition*	Endocrine/Metab
Diabetes	E08	10	Diabetes mellitus due to underlying condition	EM_202.31	Diabetes mellitus due to underlying condition*	Endocrine/Metab
Diabetes	E08.351	10	Diabetes mellitus due to underlying condition with proliferative diabetic retinopathy with macular edema	EM_202.31	Diabetes mellitus due to underlying condition*	Endocrine/Metab
Diabetes	E08.311	10	Diabetes mellitus due to underlying condition with unspecified diabetic retinopathy with macular edema	EM_202.31	Diabetes mellitus due to underlying condition*	Endocrine/Metab
Diabetes	E08.319	10	Diabetes mellitus due to underlying condition with unspecified diabetic retinopathy without macular edema	EM_202.31	Diabetes mellitus due to underlying condition*	Endocrine/Metab
Diabetes	E08.32	10	Diabetes mellitus due to underlying condition with mild nonproliferative diabetic retinopathy	EM_202.31	Diabetes mellitus due to underlying condition*	Endocrine/Metab
Diabetes	E08.331	10	Diabetes mellitus due to underlying condition with moderate nonproliferative diabetic retinopathy with macular edema	EM_202.31	Diabetes mellitus due to underlying condition*	Endocrine/Metab
Diabetes	E08.33	10	Diabetes mellitus due to underlying condition with moderate nonproliferative diabetic retinopathy	EM_202.31	Diabetes mellitus due to underlying condition*	Endocrine/Metab
Diabetes	E08.3299	10	Diabetes with mild nonp rtnop without macular edema, unsp	EM_202.31	Diabetes mellitus due to underlying condition*	Endocrine/Metab
Diabetes	E08.3293	10	Diabetes with mild nonp rtnop without macular edema, bi	EM_202.31	Diabetes mellitus due to underlying condition*	Endocrine/Metab
Diabetes	E08.3292	10	Diabetes mellitus due to underlying condition with mild nonproliferative diabetic retinopathy without macular edema, left eye	EM_202.31	Diabetes mellitus due to underlying condition*	Endocrine/Metab
Diabetes	E08.3291	10	Diabetes with mild nonp rtnop without macular edema, r eye	EM_202.31	Diabetes mellitus due to underlying condition*	Endocrine/Metab
Diabetes	E08.329	10	Diabetes mellitus due to underlying condition with mild nonproliferative diabetic retinopathy without macular edema	EM_202.31	Diabetes mellitus due to underlying condition*	Endocrine/Metab
Diabetes	E08.3219	10	Diabetes with mild nonp rtnop with macular edema, unsp	EM_202.31	Diabetes mellitus due to underlying condition*	Endocrine/Metab
Diabetes	E08.3213	10	Diabetes with mild nonp rtnop with macular edema, bilateral	EM_202.31	Diabetes mellitus due to underlying condition*	Endocrine/Metab
Diabetes	E08.3212	10	Diabetes with mild nonp rtnop with macular edema, left eye	EM_202.31	Diabetes mellitus due to underlying condition*	Endocrine/Metab
Diabetes	E08.3211	10	Diabetes with mild nonp rtnop with macular edema, right eye	EM_202.31	Diabetes mellitus due to underlying condition*	Endocrine/Metab
Diabetes	E08.321	10	Diabetes mellitus due to underlying condition with mild nonproliferative diabetic retinopathy with macular edema	EM_202.31	Diabetes mellitus due to underlying condition*	Endocrine/Metab
Diabetes	E08.2	10	Diabetes mellitus due to underlying condition with kidney complications	EM_202.31	Diabetes mellitus due to underlying condition*	Endocrine/Metab
Diabetes	E08.3529	10	Diabetes mellitus due to underlying condition with proliferative diabetic retinopathy with traction retinal detachment involving the macula, unspecified eye	EM_202.31	Diabetes mellitus due to underlying condition*	Endocrine/Metab
Diabetes	E08.3492	10	Diabetes mellitus due to underlying condition with severe nonproliferative diabetic retinopathy without macular edema, left eye	EM_202.31	Diabetes mellitus due to underlying condition*	Endocrine/Metab
Diabetes	E08.618	10	Diabetes mellitus due to underlying condition with other diabetic arthropathy	EM_202.31	Diabetes mellitus due to underlying condition*	Endocrine/Metab
Diabetes	E08.610	10	Diabetes mellitus due to underlying condition with diabetic neuropathic arthropathy	EM_202.31	Diabetes mellitus due to underlying condition*	Endocrine/Metab
Diabetes	E08.61	10	Diabetes mellitus due to underlying condition with diabetic arthropathy	EM_202.31	Diabetes mellitus due to underlying condition*	Endocrine/Metab
Diabetes	E08.6	10	Diabetes mellitus due to underlying condition with other specified complications	EM_202.31	Diabetes mellitus due to underlying condition*	Endocrine/Metab
Diabetes	E08.59	10	Diabetes mellitus due to underlying condition with other circulatory complications	EM_202.31	Diabetes mellitus due to underlying condition*	Endocrine/Metab
Diabetes	E08.52	10	Diabetes mellitus due to underlying condition with diabetic peripheral angiopathy with gangrene	EM_202.31	Diabetes mellitus due to underlying condition*	Endocrine/Metab
Diabetes	E08.51	10	Diabetes mellitus due to underlying condition with diabetic peripheral angiopathy without gangrene	EM_202.31	Diabetes mellitus due to underlying condition*	Endocrine/Metab
Diabetes	E08.5	10	Diabetes mellitus due to underlying condition with circulatory complications	EM_202.31	Diabetes mellitus due to underlying condition*	Endocrine/Metab
Diabetes	E08.49	10	Diabetes mellitus due to underlying condition with other diabetic neurological complication	EM_202.31	Diabetes mellitus due to underlying condition*	Endocrine/Metab
Diabetes	E08.44	10	Diabetes mellitus due to underlying condition with diabetic amyotrophy	EM_202.31	Diabetes mellitus due to underlying condition*	Endocrine/Metab
Diabetes	E08.43	10	Diabetes mellitus due to underlying condition with diabetic autonomic (poly)neuropathy	EM_202.31	Diabetes mellitus due to underlying condition*	Endocrine/Metab
Diabetes	E08.42	10	Diabetes mellitus due to underlying condition with diabetic polyneuropathy	EM_202.31	Diabetes mellitus due to underlying condition*	Endocrine/Metab
Diabetes	E08.41	10	Diabetes mellitus due to underlying condition with diabetic mononeuropathy	EM_202.31	Diabetes mellitus due to underlying condition*	Endocrine/Metab
Diabetes	E08.62	10	Diabetes mellitus due to underlying condition with skin complications	EM_202.31	Diabetes mellitus due to underlying condition*	Endocrine/Metab
Diabetes	E08.620	10	Diabetes mellitus due to underlying condition with diabetic necrobiosis lipoidica	EM_202.31	Diabetes mellitus due to underlying condition*	Endocrine/Metab
Diabetes	E08.9	10	Diabetes mellitus due to underlying condition without complications	EM_202.31	Diabetes mellitus due to underlying condition*	Endocrine/Metab
Diabetes	E08.8	10	Diabetes mellitus due to underlying condition with unspecified complications	EM_202.31	Diabetes mellitus due to underlying condition*	Endocrine/Metab
Diabetes	E08.69	10	Diabetes mellitus due to underlying condition with other specified complication	EM_202.31	Diabetes mellitus due to underlying condition*	Endocrine/Metab
Diabetes	E08.65	10	Diabetes mellitus due to underlying condition with hyperglycemia	EM_202.31	Diabetes mellitus due to underlying condition*	Endocrine/Metab
Diabetes	E08.649	10	Diabetes mellitus due to underlying condition with hypoglycemia without coma	EM_202.31	Diabetes mellitus due to underlying condition*	Endocrine/Metab
Diabetes	E08.641	10	Diabetes mellitus due to underlying condition with hypoglycemia with coma	EM_202.31	Diabetes mellitus due to underlying condition*	Endocrine/Metab
Diabetes	E08.64	10	Diabetes mellitus due to underlying condition with hypoglycemia	EM_202.31	Diabetes mellitus due to underlying condition*	Endocrine/Metab
Diabetes	E08.638	10	Diabetes mellitus due to underlying condition with other oral complications	EM_202.31	Diabetes mellitus due to underlying condition*	Endocrine/Metab
Diabetes	E08.630	10	Diabetes mellitus due to underlying condition with periodontal disease	EM_202.31	Diabetes mellitus due to underlying condition*	Endocrine/Metab
Diabetes	E08.63	10	Diabetes mellitus due to underlying condition with oral complications	EM_202.31	Diabetes mellitus due to underlying condition*	Endocrine/Metab
Diabetes	E08.628	10	Diabetes mellitus due to underlying condition with other skin complications	EM_202.31	Diabetes mellitus due to underlying condition*	Endocrine/Metab
Diabetes	E08.622	10	Diabetes mellitus due to underlying condition with other skin ulcer	EM_202.31	Diabetes mellitus due to underlying condition*	Endocrine/Metab
Diabetes	E08.621	10	Diabetes mellitus due to underlying condition with foot ulcer	EM_202.31	Diabetes mellitus due to underlying condition*	Endocrine/Metab
Diabetes	E08.40	10	Diabetes mellitus due to underlying condition with diabetic neuropathy, unspecified	EM_202.31	Diabetes mellitus due to underlying condition*	Endocrine/Metab
Diabetes	E08.3532	10	Diabetes mellitus due to underlying condition with proliferative diabetic retinopathy with traction retinal detachment not involving the macula, left eye	EM_202.31	Diabetes mellitus due to underlying condition*	Endocrine/Metab
Diabetes	E08.3552	10	Diabetes with stable prolif diabetic retinopathy, left eye	EM_202.31	Diabetes mellitus due to underlying condition*	Endocrine/Metab
Diabetes	E08.353	10	Diabetes mellitus due to underlying condition with proliferative diabetic retinopathy with traction retinal detachment not involving the macula	EM_202.31	Diabetes mellitus due to underlying condition*	Endocrine/Metab
Diabetes	E08.3531	10	Diabetes mellitus due to underlying condition with proliferative diabetic retinopathy with traction retinal detachment not involving the macula, right eye	EM_202.31	Diabetes mellitus due to underlying condition*	Endocrine/Metab
Diabetes	E08.3551	10	Diabetes with stable prolif diabetic retinopathy, right eye	EM_202.31	Diabetes mellitus due to underlying condition*	Endocrine/Metab
Diabetes	E08.355	10	Diabetes mellitus due to underlying condition with stable proliferative diabetic retinopathy	EM_202.31	Diabetes mellitus due to underlying condition*	Endocrine/Metab
Diabetes	E08.3549	10	Diabetes with prolif diabetic rtnop with comb detach, unsp	EM_202.31	Diabetes mellitus due to underlying condition*	Endocrine/Metab
Diabetes	E08.3543	10	Diabetes with prolif diabetic rtnop with combined detach, bi	EM_202.31	Diabetes mellitus due to underlying condition*	Endocrine/Metab
Diabetes	E08.3542	10	Diabetes mellitus due to underlying condition with proliferative diabetic retinopathy with combined traction retinal detachment and rhegmatogenous retinal detachment, left eye	EM_202.31	Diabetes mellitus due to underlying condition*	Endocrine/Metab
Diabetes	E08.3541	10	Diabetes with prolif diabetic rtnop with comb detach, r eye	EM_202.31	Diabetes mellitus due to underlying condition*	Endocrine/Metab
Diabetes	E08.354	10	Diabetes mellitus due to underlying condition with proliferative diabetic retinopathy with combined traction retinal detachment and rhegmatogenous retinal detachment	EM_202.31	Diabetes mellitus due to underlying condition*	Endocrine/Metab
Diabetes	E08.3539	10	Diabetes mellitus due to underlying condition with proliferative diabetic retinopathy with traction retinal detachment not involving the macula, unspecified eye	EM_202.31	Diabetes mellitus due to underlying condition*	Endocrine/Metab
Diabetes	E08.3533	10	Diabetes mellitus due to underlying condition with proliferative diabetic retinopathy with traction retinal detachment not involving the macula, bilateral	EM_202.31	Diabetes mellitus due to underlying condition*	Endocrine/Metab
Diabetes	E08.3553	10	Diabetes with stable prolif diabetic retinopathy, bilateral	EM_202.31	Diabetes mellitus due to underlying condition*	Endocrine/Metab
Diabetes	E08.3559	10	Diabetes with stable prolif diabetic retinopathy, unsp	EM_202.31	Diabetes mellitus due to underlying condition*	Endocrine/Metab
Diabetes	E08.4	10	Diabetes mellitus due to underlying condition with neurological complications	EM_202.31	Diabetes mellitus due to underlying condition*	Endocrine/Metab
Diabetes	E08.39	10	Diabetes mellitus due to underlying condition with other diabetic ophthalmic complication	EM_202.31	Diabetes mellitus due to underlying condition*	Endocrine/Metab
Diabetes	E08.37X9	10	Diabetes mellitus due to underlying condition with diabetic macular edema, resolved following treatment, unspecified eye	EM_202.31	Diabetes mellitus due to underlying condition*	Endocrine/Metab
Diabetes	E08.37X3	10	Diabetes with diabetic macular edema, resolved fol trtmt, bi	EM_202.31	Diabetes mellitus due to underlying condition*	Endocrine/Metab
Diabetes	E08.37X2	10	Diabetes mellitus due to underlying condition with diabetic macular edema, resolved following treatment, left eye	EM_202.31	Diabetes mellitus due to underlying condition*	Endocrine/Metab
Diabetes	E08.37X1	10	Diabetes mellitus due to underlying condition with diabetic macular edema, resolved following treatment, right eye	EM_202.31	Diabetes mellitus due to underlying condition*	Endocrine/Metab
Diabetes	E08.37	10	Diabetes mellitus due to underlying condition with diabetic macular edema, resolved following treatment	EM_202.31	Diabetes mellitus due to underlying condition*	Endocrine/Metab
Diabetes	E08.3593	10	Diabetes mellitus due to underlying condition with proliferative diabetic retinopathy without macular edema, bilateral	EM_202.31	Diabetes mellitus due to underlying condition*	Endocrine/Metab
Diabetes	E08.36	10	Diabetes mellitus due to underlying condition with diabetic cataract	EM_202.31	Diabetes mellitus due to underlying condition*	Endocrine/Metab
Diabetes	E08.3599	10	Diabetes mellitus due to underlying condition with proliferative diabetic retinopathy without macular edema, unspecified eye	EM_202.31	Diabetes mellitus due to underlying condition*	Endocrine/Metab
Diabetes	E08.359	10	Diabetes mellitus due to underlying condition with proliferative diabetic retinopathy without macular edema	EM_202.31	Diabetes mellitus due to underlying condition*	Endocrine/Metab
Diabetes	E08.3592	10	Diabetes mellitus due to underlying condition with proliferative diabetic retinopathy without macular edema, left eye	EM_202.31	Diabetes mellitus due to underlying condition*	Endocrine/Metab
Diabetes	E09.22	10	Drug or chemical induced diabetes mellitus with diabetic chronic kidney disease	EM_202.32	Drug or chemical induced diabetes mellitus*	Endocrine/Metab
Diabetes	E09.3293	10	Drug/chem diab with mild nonp rtnop without mclr edema, bi	EM_202.32	Drug or chemical induced diabetes mellitus*	Endocrine/Metab
Diabetes	E09.3292	10	Drug/chem diab with mild nonp rtnop w/o mclr edema, l eye	EM_202.32	Drug or chemical induced diabetes mellitus*	Endocrine/Metab
Diabetes	E09.3299	10	Drug/chem diab with mild nonp rtnop without mclr edema, unsp	EM_202.32	Drug or chemical induced diabetes mellitus*	Endocrine/Metab
Diabetes	E09.331	10	Drug or chemical induced diabetes mellitus with moderate nonproliferative diabetic retinopathy with macular edema	EM_202.32	Drug or chemical induced diabetes mellitus*	Endocrine/Metab
Diabetes	E09.33	10	Drug or chemical induced diabetes mellitus with moderate nonproliferative diabetic retinopathy	EM_202.32	Drug or chemical induced diabetes mellitus*	Endocrine/Metab
Diabetes	E09.2	10	Drug or chemical induced diabetes mellitus with kidney complications	EM_202.32	Drug or chemical induced diabetes mellitus*	Endocrine/Metab
Diabetes	E09.3312	10	Drug/chem diab with mod nonp rtnop with macular edema, l eye	EM_202.32	Drug or chemical induced diabetes mellitus*	Endocrine/Metab
Diabetes	E09.3319	10	Drug/chem diab with mod nonp rtnop with macular edema, unsp	EM_202.32	Drug or chemical induced diabetes mellitus*	Endocrine/Metab
Diabetes	E09.339	10	Drug or chemical induced diabetes mellitus with moderate nonproliferative diabetic retinopathy without macular edema	EM_202.32	Drug or chemical induced diabetes mellitus*	Endocrine/Metab
Diabetes	E09.3391	10	Drug/chem diab with mod nonp rtnop without mclr edema, r eye	EM_202.32	Drug or chemical induced diabetes mellitus*	Endocrine/Metab
Diabetes	E09.3393	10	Drug/chem diab with mod nonp rtnop without macular edema, bi	EM_202.32	Drug or chemical induced diabetes mellitus*	Endocrine/Metab
Diabetes	E09.3392	10	Drug/chem diab with mod nonp rtnop without mclr edema, l eye	EM_202.32	Drug or chemical induced diabetes mellitus*	Endocrine/Metab
Diabetes	E09.3291	10	Drug/chem diab with mild nonp rtnop w/o mclr edema, r eye	EM_202.32	Drug or chemical induced diabetes mellitus*	Endocrine/Metab
Diabetes	E09.3219	10	Drug/chem diab with mild nonp rtnop with macular edema, unsp	EM_202.32	Drug or chemical induced diabetes mellitus*	Endocrine/Metab
Diabetes	E09.21	10	Drug or chemical induced diabetes mellitus with diabetic nephropathy	EM_202.32	Drug or chemical induced diabetes mellitus*	Endocrine/Metab
Diabetes	E09.29	10	Drug or chemical induced diabetes mellitus with other diabetic kidney complication	EM_202.32	Drug or chemical induced diabetes mellitus*	Endocrine/Metab
Diabetes	E09.3	10	Drug or chemical induced diabetes mellitus with ophthalmic complications	EM_202.32	Drug or chemical induced diabetes mellitus*	Endocrine/Metab
Diabetes	E09.311	10	Drug or chemical induced diabetes mellitus with unspecified diabetic retinopathy with macular edema	EM_202.32	Drug or chemical induced diabetes mellitus*	Endocrine/Metab
Diabetes	E09.31	10	Drug or chemical induced diabetes mellitus with unspecified diabetic retinopathy	EM_202.32	Drug or chemical induced diabetes mellitus*	Endocrine/Metab
Diabetes	E09.319	10	Drug or chemical induced diabetes mellitus with unspecified diabetic retinopathy without macular edema	EM_202.32	Drug or chemical induced diabetes mellitus*	Endocrine/Metab
Diabetes	E09.32	10	Drug or chemical induced diabetes mellitus with mild nonproliferative diabetic retinopathy	EM_202.32	Drug or chemical induced diabetes mellitus*	Endocrine/Metab
Diabetes	E09.321	10	Drug or chemical induced diabetes mellitus with mild nonproliferative diabetic retinopathy with macular edema	EM_202.32	Drug or chemical induced diabetes mellitus*	Endocrine/Metab
Diabetes	E09.3211	10	Drug or chemical induced diabetes mellitus with mild nonproliferative diabetic retinopathy with macular edema, right eye	EM_202.32	Drug or chemical induced diabetes mellitus*	Endocrine/Metab
Diabetes	E09.3212	10	Drug/chem diab with mild nonp rtnop with mclr edema, l eye	EM_202.32	Drug or chemical induced diabetes mellitus*	Endocrine/Metab
Diabetes	E09.3213	10	Drug/chem diab with mild nonp rtnop with macular edema, bi	EM_202.32	Drug or chemical induced diabetes mellitus*	Endocrine/Metab
Diabetes	E09.329	10	Drug or chemical induced diabetes mellitus with mild nonproliferative diabetic retinopathy without macular edema	EM_202.32	Drug or chemical induced diabetes mellitus*	Endocrine/Metab
Diabetes	E09.3399	10	Drug/chem diab with mod nonp rtnop without mclr edema, unsp	EM_202.32	Drug or chemical induced diabetes mellitus*	Endocrine/Metab
Diabetes	E09.34	10	Drug or chemical induced diabetes mellitus with severe nonproliferative diabetic retinopathy	EM_202.32	Drug or chemical induced diabetes mellitus*	Endocrine/Metab
Diabetes	E09.341	10	Drug or chemical induced diabetes mellitus with severe nonproliferative diabetic retinopathy with macular edema	EM_202.32	Drug or chemical induced diabetes mellitus*	Endocrine/Metab
Diabetes	E09.0	10	Drug or chemical induced diabetes mellitus with hyperosmolarity	EM_202.32	Drug or chemical induced diabetes mellitus*	Endocrine/Metab
Diabetes	E09	10	Drug or chemical induced diabetes mellitus	EM_202.32	Drug or chemical induced diabetes mellitus*	Endocrine/Metab
Diabetes	E09.3311	10	Drug/chem diab with mod nonp rtnop with macular edema, r eye	EM_202.32	Drug or chemical induced diabetes mellitus*	Endocrine/Metab
Diabetes	E09.00	10	Drug or chemical induced diabetes mellitus with hyperosmolarity without nonketotic hyperglycemic-hyperosmolar coma (NKHHC)	EM_202.32	Drug or chemical induced diabetes mellitus*	Endocrine/Metab
Diabetes	E09.01	10	Drug or chemical induced diabetes mellitus with hyperosmolarity with coma	EM_202.32	Drug or chemical induced diabetes mellitus*	Endocrine/Metab
Diabetes	E09.1	10	Drug or chemical induced diabetes mellitus with ketoacidosis	EM_202.32	Drug or chemical induced diabetes mellitus*	Endocrine/Metab
Diabetes	E09.3313	10	Drug/chem diab with mod nonp rtnop with macular edema, bi	EM_202.32	Drug or chemical induced diabetes mellitus*	Endocrine/Metab
Diabetes	E09.11	10	Drug or chemical induced diabetes mellitus with ketoacidosis with coma	EM_202.32	Drug or chemical induced diabetes mellitus*	Endocrine/Metab
Diabetes	E09.3493	10	Drug/chem diab with severe nonp rtnop without mclr edema, bi	EM_202.32	Drug or chemical induced diabetes mellitus*	Endocrine/Metab
Diabetes	E09.3412	10	Drug/chem diab with severe nonp rtnop with mclr edema, l eye	EM_202.32	Drug or chemical induced diabetes mellitus*	Endocrine/Metab
Diabetes	E09.3411	10	Drug/chem diab with severe nonp rtnop with mclr edema, r eye	EM_202.32	Drug or chemical induced diabetes mellitus*	Endocrine/Metab
Diabetes	E09.3413	10	Drug/chem diab with severe nonp rtnop with macular edema, bi	EM_202.32	Drug or chemical induced diabetes mellitus*	Endocrine/Metab
Diabetes	E09.349	10	Drug or chemical induced diabetes mellitus with severe nonproliferative diabetic retinopathy without macular edema	EM_202.32	Drug or chemical induced diabetes mellitus*	Endocrine/Metab
Diabetes	E09.3419	10	Drug/chem diab with severe nonp rtnop with mclr edema, unsp	EM_202.32	Drug or chemical induced diabetes mellitus*	Endocrine/Metab
Diabetes	E09.10	10	Drug or chemical induced diabetes mellitus with ketoacidosis without coma	EM_202.32	Drug or chemical induced diabetes mellitus*	Endocrine/Metab
Diabetes	E09.3492	10	Drug/chem diab with severe nonp rtnop w/o mclr edema, l eye	EM_202.32	Drug or chemical induced diabetes mellitus*	Endocrine/Metab
Diabetes	E09.3491	10	Drug/chem diab with severe nonp rtnop w/o mclr edema, r eye	EM_202.32	Drug or chemical induced diabetes mellitus*	Endocrine/Metab
Diabetes	E09.36	10	Drug or chemical induced diabetes mellitus with diabetic cataract	EM_202.32	Drug or chemical induced diabetes mellitus*	Endocrine/Metab
Diabetes	E09.37X1	10	Drug/chem diab w diab mclr edma, resolved fol trtmt, r eye	EM_202.32	Drug or chemical induced diabetes mellitus*	Endocrine/Metab
Diabetes	E09.37X2	10	Drug/chem diab w diab mclr edma, resolved fol trtmt, l eye	EM_202.32	Drug or chemical induced diabetes mellitus*	Endocrine/Metab
Diabetes	E09.37X3	10	Drug/chem diab with diab mclr edema, resolved fol trtmt, bi	EM_202.32	Drug or chemical induced diabetes mellitus*	Endocrine/Metab
Diabetes	E09.37X9	10	Drug/chem diab with diab mclr edma, resolved fol trtmt, unsp	EM_202.32	Drug or chemical induced diabetes mellitus*	Endocrine/Metab
Diabetes	E09.39	10	Drug/chem diabetes w oth diabetic ophthalmic complication	EM_202.32	Drug or chemical induced diabetes mellitus*	Endocrine/Metab
Diabetes	E09.4	10	Drug or chemical induced diabetes mellitus with neurological complications	EM_202.32	Drug or chemical induced diabetes mellitus*	Endocrine/Metab
Diabetes	E09.3599	10	Drug/chem diab with prolif diab rtnop w/o mclr edema, unsp	EM_202.32	Drug or chemical induced diabetes mellitus*	Endocrine/Metab
Diabetes	E09.3592	10	Drug/chem diab with prolif diab rtnop w/o mclr edema, l eye	EM_202.32	Drug or chemical induced diabetes mellitus*	Endocrine/Metab
Diabetes	E09.3553	10	Drug/chem diabetes with stable prolif diabetic rtnop, bi	EM_202.32	Drug or chemical induced diabetes mellitus*	Endocrine/Metab
Diabetes	E09.3559	10	Drug/chem diabetes with stable prolif diabetic rtnop, unsp	EM_202.32	Drug or chemical induced diabetes mellitus*	Endocrine/Metab
Diabetes	E09.359	10	Drug or chemical induced diabetes mellitus with proliferative diabetic retinopathy without macular edema	EM_202.32	Drug or chemical induced diabetes mellitus*	Endocrine/Metab
Diabetes	E09.3593	10	Drug/chem diab with prolif diab rtnop without mclr edema, bi	EM_202.32	Drug or chemical induced diabetes mellitus*	Endocrine/Metab
Diabetes	E09.3499	10	Drug/chem diab with severe nonp rtnop w/o mclr edema, unsp	EM_202.32	Drug or chemical induced diabetes mellitus*	Endocrine/Metab
Diabetes	E09.35	10	Drug or chemical induced diabetes mellitus with proliferative diabetic retinopathy	EM_202.32	Drug or chemical induced diabetes mellitus*	Endocrine/Metab
Diabetes	E09.351	10	Drug or chemical induced diabetes mellitus with proliferative diabetic retinopathy with macular edema	EM_202.32	Drug or chemical induced diabetes mellitus*	Endocrine/Metab
Diabetes	E09.3511	10	Drug/chem diab with prolif diab rtnop with mclr edema, r eye	EM_202.32	Drug or chemical induced diabetes mellitus*	Endocrine/Metab
Diabetes	E09.3512	10	Drug/chem diab with prolif diab rtnop with mclr edema, l eye	EM_202.32	Drug or chemical induced diabetes mellitus*	Endocrine/Metab
Diabetes	E09.3513	10	Drug/chem diab with prolif diab rtnop with macular edema, bi	EM_202.32	Drug or chemical induced diabetes mellitus*	Endocrine/Metab
Diabetes	E09.9	10	Drug or chemical induced diabetes mellitus without complications	EM_202.32	Drug or chemical induced diabetes mellitus*	Endocrine/Metab
Diabetes	E09.40	10	Drug or chemical induced diabetes mellitus with neurological complications with diabetic neuropathy, unspecified	EM_202.32	Drug or chemical induced diabetes mellitus*	Endocrine/Metab
Diabetes	E09.43	10	Drug or chemical induced diabetes mellitus with neurological complications with diabetic autonomic (poly)neuropathy	EM_202.32	Drug or chemical induced diabetes mellitus*	Endocrine/Metab
Diabetes	E09.618	10	Drug/chem diabetes mellitus w oth diabetic arthropathy	EM_202.32	Drug or chemical induced diabetes mellitus*	Endocrine/Metab
Diabetes	E09.620	10	Drug/chem diabetes mellitus w diabetic dermatitis	EM_202.32	Drug or chemical induced diabetes mellitus*	Endocrine/Metab
Diabetes	E09.621	10	Drug or chemical induced diabetes mellitus with foot ulcer	EM_202.32	Drug or chemical induced diabetes mellitus*	Endocrine/Metab
Diabetes	E09.622	10	Drug or chemical induced diabetes mellitus with other skin ulcer	EM_202.32	Drug or chemical induced diabetes mellitus*	Endocrine/Metab
Diabetes	E09.628	10	Drug/chem diabetes mellitus w oth skin complications	EM_202.32	Drug or chemical induced diabetes mellitus*	Endocrine/Metab
Diabetes	E09.649	10	Drug or chemical induced diabetes mellitus with hypoglycemia without coma	EM_202.32	Drug or chemical induced diabetes mellitus*	Endocrine/Metab
Diabetes	E09.63	10	Drug or chemical induced diabetes mellitus with oral complications	EM_202.32	Drug or chemical induced diabetes mellitus*	Endocrine/Metab
Diabetes	E09.69	10	Drug or chemical induced diabetes mellitus with other specified complication	EM_202.32	Drug or chemical induced diabetes mellitus*	Endocrine/Metab
Diabetes	E09.62	10	Drug or chemical induced diabetes mellitus with skin complications	EM_202.32	Drug or chemical induced diabetes mellitus*	Endocrine/Metab
Diabetes	E09.610	10	Drug/chem diabetes w diabetic neuropathic arthropathy	EM_202.32	Drug or chemical induced diabetes mellitus*	Endocrine/Metab
Diabetes	E09.61	10	Drug or chemical induced diabetes mellitus with diabetic arthropathy	EM_202.32	Drug or chemical induced diabetes mellitus*	Endocrine/Metab
Diabetes	E09.44	10	Drug/chem diabetes w neurological comp w diabetic amyotrophy	EM_202.32	Drug or chemical induced diabetes mellitus*	Endocrine/Metab
Diabetes	E09.8	10	Drug or chemical induced diabetes mellitus with unspecified complications	EM_202.32	Drug or chemical induced diabetes mellitus*	Endocrine/Metab
Diabetes	E09.49	10	Drug/chem diabetes w neuro comp w oth diabetic neuro comp	EM_202.32	Drug or chemical induced diabetes mellitus*	Endocrine/Metab
Diabetes	E09.5	10	Drug or chemical induced diabetes mellitus with circulatory complications	EM_202.32	Drug or chemical induced diabetes mellitus*	Endocrine/Metab
Diabetes	E09.51	10	Drug or chemical induced diabetes mellitus with diabetic peripheral angiopathy without gangrene	EM_202.32	Drug or chemical induced diabetes mellitus*	Endocrine/Metab
Diabetes	E09.52	10	Drug/chem diabetes w diabetic prph angiopath w gangrene	EM_202.32	Drug or chemical induced diabetes mellitus*	Endocrine/Metab
Diabetes	E09.59	10	Drug/chem diabetes mellitus w oth circulatory complications	EM_202.32	Drug or chemical induced diabetes mellitus*	Endocrine/Metab
Diabetes	E09.6	10	Drug or chemical induced diabetes mellitus with other specified complications	EM_202.32	Drug or chemical induced diabetes mellitus*	Endocrine/Metab
Diabetes	E09.65	10	Drug or chemical induced diabetes mellitus with hyperglycemia	EM_202.32	Drug or chemical induced diabetes mellitus*	Endocrine/Metab
Diabetes	E09.3552	10	Drug/chem diab with stable prolif diabetic rtnop, left eye	EM_202.32	Drug or chemical induced diabetes mellitus*	Endocrine/Metab
Diabetes	E09.355	10	Drug or chemical induced diabetes mellitus with stable proliferative diabetic retinopathy	EM_202.32	Drug or chemical induced diabetes mellitus*	Endocrine/Metab
Diabetes	E09.3519	10	Drug/chem diab with prolif diab rtnop with mclr edema, unsp	EM_202.32	Drug or chemical induced diabetes mellitus*	Endocrine/Metab
Diabetes	E09.352	10	Drug or chemical induced diabetes mellitus with proliferative diabetic retinopathy with traction retinal detachment involving the macula	EM_202.32	Drug or chemical induced diabetes mellitus*	Endocrine/Metab
Diabetes	E09.3522	10	Drug/chem diab w prolif diab rtnop w trctn dtch macula,l eye	EM_202.32	Drug or chemical induced diabetes mellitus*	Endocrine/Metab
Diabetes	E09.3523	10	Drug/chem diab w prolif diab rtnop w trctn dtch macula, bi	EM_202.32	Drug or chemical induced diabetes mellitus*	Endocrine/Metab
Diabetes	E09.3543	10	Drug/chem diab with prolif diab rtnop with comb detach, bi	EM_202.32	Drug or chemical induced diabetes mellitus*	Endocrine/Metab
Diabetes	E09.64	10	Drug or chemical induced diabetes mellitus with hypoglycemia	EM_202.32	Drug or chemical induced diabetes mellitus*	Endocrine/Metab
Diabetes	E09.353	10	Drug or chemical induced diabetes mellitus with proliferative diabetic retinopathy with traction retinal detachment not involving the macula	EM_202.32	Drug or chemical induced diabetes mellitus*	Endocrine/Metab
Diabetes	E09.3529	10	Drug/chem diab w prolif diab rtnop w trctn dtch macula, unsp	EM_202.32	Drug or chemical induced diabetes mellitus*	Endocrine/Metab
Diabetes	E09.3531	10	Drug/chem diab w prolif diab rtnop w trctn dtch n-mcla,r eye	EM_202.32	Drug or chemical induced diabetes mellitus*	Endocrine/Metab
Diabetes	E09.3533	10	Drug/chem diab w prolif diab rtnop w trctn dtch n-mcla, bi	EM_202.32	Drug or chemical induced diabetes mellitus*	Endocrine/Metab
Diabetes	E09.3539	10	Drug/chem diab w prolif diab rtnop w trctn dtch n-mcla, unsp	EM_202.32	Drug or chemical induced diabetes mellitus*	Endocrine/Metab
Diabetes	E09.354	10	Drug or chemical induced diabetes mellitus with proliferative diabetic retinopathy with combined traction retinal detachment and rhegmatogenous retinal detachment	EM_202.32	Drug or chemical induced diabetes mellitus*	Endocrine/Metab
Diabetes	E09.3541	10	Drug/chem diab w prolif diab rtnop with comb detach, r eye	EM_202.32	Drug or chemical induced diabetes mellitus*	Endocrine/Metab
Diabetes	E09.3551	10	Drug/chem diabetes with stable prolif diabetic rtnop, r eye	EM_202.32	Drug or chemical induced diabetes mellitus*	Endocrine/Metab
Diabetes	E09.3532	10	Drug/chem diab w prolif diab rtnop w trctn dtch n-mcla,l eye	EM_202.32	Drug or chemical induced diabetes mellitus*	Endocrine/Metab
Diabetes	E09.37	10	Drug or chemical induced diabetes mellitus with diabetic macular edema, resolved following treatment	EM_202.32	Drug or chemical induced diabetes mellitus*	Endocrine/Metab
Diabetes	E09.3591	10	Drug/chem diab with prolif diab rtnop w/o mclr edema, r eye	EM_202.32	Drug or chemical induced diabetes mellitus*	Endocrine/Metab
Diabetes	E09.3549	10	Drug/chem diab with prolif diab rtnop with comb detach, unsp	EM_202.32	Drug or chemical induced diabetes mellitus*	Endocrine/Metab
Diabetes	E09.3542	10	Drug/chem diab w prolif diab rtnop with comb detach, l eye	EM_202.32	Drug or chemical induced diabetes mellitus*	Endocrine/Metab
Diabetes	E09.3521	10	Drug/chem diab w prolif diab rtnop w trctn dtch macula,r eye	EM_202.32	Drug or chemical induced diabetes mellitus*	Endocrine/Metab
Diabetes	E09.42	10	Drug or chemical induced diabetes mellitus with neurological complications with diabetic polyneuropathy	EM_202.32	Drug or chemical induced diabetes mellitus*	Endocrine/Metab
Diabetes	E09.41	10	Drug/chem diabetes w neuro comp w diabetic mononeuropathy	EM_202.32	Drug or chemical induced diabetes mellitus*	Endocrine/Metab
Diabetes	E09.641	10	Drug/chem diabetes mellitus w hypoglycemia w coma	EM_202.32	Drug or chemical induced diabetes mellitus*	Endocrine/Metab
Diabetes	E09.638	10	Drug/chem diabetes mellitus w oth oral complications	EM_202.32	Drug or chemical induced diabetes mellitus*	Endocrine/Metab
Diabetes	E09.630	10	Drug/chem diabetes mellitus w periodontal disease	EM_202.32	Drug or chemical induced diabetes mellitus*	Endocrine/Metab
Diabetes	E13.3213	10	Other specified diabetes mellitus with mild nonproliferative diabetic retinopathy with macular edema, bilateral	EM_202.4	Other specified diabetes*	Endocrine/Metab
Diabetes	E13.3212	10	Other specified diabetes mellitus with mild nonproliferative diabetic retinopathy with macular edema, left eye	EM_202.4	Other specified diabetes*	Endocrine/Metab
Diabetes	E13.33	10	Other specified diabetes mellitus with moderate nonproliferative diabetic retinopathy	EM_202.4	Other specified diabetes*	Endocrine/Metab
Diabetes	E13.3211	10	Other specified diabetes mellitus with mild nonproliferative diabetic retinopathy with macular edema, right eye	EM_202.4	Other specified diabetes*	Endocrine/Metab
Diabetes	E13.321	10	Other specified diabetes mellitus with mild nonproliferative diabetic retinopathy with macular edema	EM_202.4	Other specified diabetes*	Endocrine/Metab
Diabetes	E13.32	10	Other specified diabetes mellitus with mild nonproliferative diabetic retinopathy	EM_202.4	Other specified diabetes*	Endocrine/Metab
Diabetes	E13.3219	10	Other specified diabetes mellitus with mild nonproliferative diabetic retinopathy with macular edema, unspecified eye	EM_202.4	Other specified diabetes*	Endocrine/Metab
Diabetes	E13.329	10	Other specified diabetes mellitus with mild nonproliferative diabetic retinopathy without macular edema	EM_202.4	Other specified diabetes*	Endocrine/Metab
Diabetes	E13.3291	10	Other specified diabetes mellitus with mild nonproliferative diabetic retinopathy without macular edema, right eye	EM_202.4	Other specified diabetes*	Endocrine/Metab
Diabetes	E13.3292	10	Other specified diabetes mellitus with mild nonproliferative diabetic retinopathy without macular edema, left eye	EM_202.4	Other specified diabetes*	Endocrine/Metab
Diabetes	E13.3293	10	Other specified diabetes mellitus with mild nonproliferative diabetic retinopathy without macular edema, bilateral	EM_202.4	Other specified diabetes*	Endocrine/Metab
Diabetes	E13.3311	10	Other specified diabetes mellitus with moderate nonproliferative diabetic retinopathy with macular edema, right eye	EM_202.4	Other specified diabetes*	Endocrine/Metab
Diabetes	E13.331	10	Other specified diabetes mellitus with moderate nonproliferative diabetic retinopathy with macular edema	EM_202.4	Other specified diabetes*	Endocrine/Metab
Diabetes	E13.3299	10	Other specified diabetes mellitus with mild nonproliferative diabetic retinopathy without macular edema, unspecified eye	EM_202.4	Other specified diabetes*	Endocrine/Metab
Diabetes	E13.319	10	Other specified diabetes mellitus with unspecified diabetic retinopathy without macular edema	EM_202.4	Other specified diabetes*	Endocrine/Metab
Diabetes	E13.311	10	Other specified diabetes mellitus with unspecified diabetic retinopathy with macular edema	EM_202.4	Other specified diabetes*	Endocrine/Metab
Diabetes	E13.3533	10	Other specified diabetes mellitus with proliferative diabetic retinopathy with traction retinal detachment not involving the macula, bilateral	EM_202.4	Other specified diabetes*	Endocrine/Metab
Diabetes	E13.0	10	Other specified diabetes mellitus with hyperosmolarity	EM_202.4	Other specified diabetes*	Endocrine/Metab
Diabetes	E13.00	10	Other specified diabetes mellitus with hyperosmolarity without nonketotic hyperglycemic-hyperosmolar coma (NKHHC)	EM_202.4	Other specified diabetes*	Endocrine/Metab
Diabetes	E13.01	10	Other specified diabetes mellitus with hyperosmolarity with coma	EM_202.4	Other specified diabetes*	Endocrine/Metab
Diabetes	E13.1	10	Other specified diabetes mellitus with ketoacidosis	EM_202.4	Other specified diabetes*	Endocrine/Metab
Diabetes	E13.10	10	Other specified diabetes mellitus with ketoacidosis without coma	EM_202.4	Other specified diabetes*	Endocrine/Metab
Diabetes	E13.11	10	Other specified diabetes mellitus with ketoacidosis with coma	EM_202.4	Other specified diabetes*	Endocrine/Metab
Diabetes	E13.2	10	Other specified diabetes mellitus with kidney complications	EM_202.4	Other specified diabetes*	Endocrine/Metab
Diabetes	E13.21	10	Other specified diabetes mellitus with diabetic nephropathy	EM_202.4	Other specified diabetes*	Endocrine/Metab
Diabetes	E13.22	10	Other specified diabetes mellitus with diabetic chronic kidney disease	EM_202.4	Other specified diabetes*	Endocrine/Metab
Diabetes	E13.29	10	Other specified diabetes mellitus with other diabetic kidney complication	EM_202.4	Other specified diabetes*	Endocrine/Metab
Diabetes	E13.3	10	Other specified diabetes mellitus with ophthalmic complications	EM_202.4	Other specified diabetes*	Endocrine/Metab
Diabetes	E13.31	10	Other specified diabetes mellitus with unspecified diabetic retinopathy	EM_202.4	Other specified diabetes*	Endocrine/Metab
Diabetes	E13	10	Other specified diabetes mellitus	EM_202.4	Other specified diabetes*	Endocrine/Metab
Diabetes	E13.3312	10	Other specified diabetes mellitus with moderate nonproliferative diabetic retinopathy with macular edema, left eye	EM_202.4	Other specified diabetes*	Endocrine/Metab
Diabetes	E13.3313	10	Other specified diabetes mellitus with moderate nonproliferative diabetic retinopathy with macular edema, bilateral	EM_202.4	Other specified diabetes*	Endocrine/Metab
Diabetes	E13.3499	10	Other specified diabetes mellitus with severe nonproliferative diabetic retinopathy without macular edema, unspecified eye	EM_202.4	Other specified diabetes*	Endocrine/Metab
Diabetes	E13.35	10	Other specified diabetes mellitus with proliferative diabetic retinopathy	EM_202.4	Other specified diabetes*	Endocrine/Metab
Diabetes	E13.351	10	Other specified diabetes mellitus with proliferative diabetic retinopathy with macular edema	EM_202.4	Other specified diabetes*	Endocrine/Metab
Diabetes	E13.3511	10	Other specified diabetes mellitus with proliferative diabetic retinopathy with macular edema, right eye	EM_202.4	Other specified diabetes*	Endocrine/Metab
Diabetes	E13.3512	10	Other specified diabetes mellitus with proliferative diabetic retinopathy with macular edema, left eye	EM_202.4	Other specified diabetes*	Endocrine/Metab
Diabetes	E13.3513	10	Other specified diabetes mellitus with proliferative diabetic retinopathy with macular edema, bilateral	EM_202.4	Other specified diabetes*	Endocrine/Metab
Diabetes	E13.3519	10	Other specified diabetes mellitus with proliferative diabetic retinopathy with macular edema, unspecified eye	EM_202.4	Other specified diabetes*	Endocrine/Metab
Diabetes	E13.352	10	Other specified diabetes mellitus with proliferative diabetic retinopathy with traction retinal detachment involving the macula	EM_202.4	Other specified diabetes*	Endocrine/Metab
Diabetes	E13.3521	10	Other specified diabetes mellitus with proliferative diabetic retinopathy with traction retinal detachment involving the macula, right eye	EM_202.4	Other specified diabetes*	Endocrine/Metab
Diabetes	E13.3522	10	Other specified diabetes mellitus with proliferative diabetic retinopathy with traction retinal detachment involving the macula, left eye	EM_202.4	Other specified diabetes*	Endocrine/Metab
Diabetes	E13.3531	10	Other specified diabetes mellitus with proliferative diabetic retinopathy with traction retinal detachment not involving the macula, right eye	EM_202.4	Other specified diabetes*	Endocrine/Metab
Diabetes	E13.353	10	Other specified diabetes mellitus with proliferative diabetic retinopathy with traction retinal detachment not involving the macula	EM_202.4	Other specified diabetes*	Endocrine/Metab
Diabetes	E13.3529	10	Other specified diabetes mellitus with proliferative diabetic retinopathy with traction retinal detachment involving the macula, unspecified eye	EM_202.4	Other specified diabetes*	Endocrine/Metab
Diabetes	E13.3523	10	Other specified diabetes mellitus with proliferative diabetic retinopathy with traction retinal detachment involving the macula, bilateral	EM_202.4	Other specified diabetes*	Endocrine/Metab
Diabetes	E13.3493	10	Other specified diabetes mellitus with severe nonproliferative diabetic retinopathy without macular edema, bilateral	EM_202.4	Other specified diabetes*	Endocrine/Metab
Diabetes	E13.3492	10	Other specified diabetes mellitus with severe nonproliferative diabetic retinopathy without macular edema, left eye	EM_202.4	Other specified diabetes*	Endocrine/Metab
Diabetes	E13.3319	10	Other specified diabetes mellitus with moderate nonproliferative diabetic retinopathy with macular edema, unspecified eye	EM_202.4	Other specified diabetes*	Endocrine/Metab
Diabetes	E13.339	10	Other specified diabetes mellitus with moderate nonproliferative diabetic retinopathy without macular edema	EM_202.4	Other specified diabetes*	Endocrine/Metab
Diabetes	E13.3391	10	Other specified diabetes mellitus with moderate nonproliferative diabetic retinopathy without macular edema, right eye	EM_202.4	Other specified diabetes*	Endocrine/Metab
Diabetes	E13.3392	10	Other specified diabetes mellitus with moderate nonproliferative diabetic retinopathy without macular edema, left eye	EM_202.4	Other specified diabetes*	Endocrine/Metab
Diabetes	E13.3393	10	Other specified diabetes mellitus with moderate nonproliferative diabetic retinopathy without macular edema, bilateral	EM_202.4	Other specified diabetes*	Endocrine/Metab
Diabetes	E13.3399	10	Other specified diabetes mellitus with moderate nonproliferative diabetic retinopathy without macular edema, unspecified eye	EM_202.4	Other specified diabetes*	Endocrine/Metab
Diabetes	E13.34	10	Other specified diabetes mellitus with severe nonproliferative diabetic retinopathy	EM_202.4	Other specified diabetes*	Endocrine/Metab
Diabetes	E13.341	10	Other specified diabetes mellitus with severe nonproliferative diabetic retinopathy with macular edema	EM_202.4	Other specified diabetes*	Endocrine/Metab
Diabetes	E13.3411	10	Other specified diabetes mellitus with severe nonproliferative diabetic retinopathy with macular edema, right eye	EM_202.4	Other specified diabetes*	Endocrine/Metab
Diabetes	E13.3412	10	Other specified diabetes mellitus with severe nonproliferative diabetic retinopathy with macular edema, left eye	EM_202.4	Other specified diabetes*	Endocrine/Metab
Diabetes	E13.3413	10	Other specified diabetes mellitus with severe nonproliferative diabetic retinopathy with macular edema, bilateral	EM_202.4	Other specified diabetes*	Endocrine/Metab
Diabetes	E13.3419	10	Other specified diabetes mellitus with severe nonproliferative diabetic retinopathy with macular edema, unspecified eye	EM_202.4	Other specified diabetes*	Endocrine/Metab
Diabetes	E13.349	10	Other specified diabetes mellitus with severe nonproliferative diabetic retinopathy without macular edema	EM_202.4	Other specified diabetes*	Endocrine/Metab
Diabetes	E13.3491	10	Other specified diabetes mellitus with severe nonproliferative diabetic retinopathy without macular edema, right eye	EM_202.4	Other specified diabetes*	Endocrine/Metab
Diabetes	E13.3532	10	Other specified diabetes mellitus with proliferative diabetic retinopathy with traction retinal detachment not involving the macula, left eye	EM_202.4	Other specified diabetes*	Endocrine/Metab
Diabetes	E13.9	10	Other specified diabetes mellitus without complications	EM_202.4	Other specified diabetes*	Endocrine/Metab
Diabetes	E13.52	10	Other specified diabetes mellitus with diabetic peripheral angiopathy with gangrene	EM_202.4	Other specified diabetes*	Endocrine/Metab
Diabetes	E13.51	10	Other specified diabetes mellitus with diabetic peripheral angiopathy without gangrene	EM_202.4	Other specified diabetes*	Endocrine/Metab
Diabetes	E13.5	10	Other specified diabetes mellitus with circulatory complications	EM_202.4	Other specified diabetes*	Endocrine/Metab
Diabetes	E13.49	10	Other specified diabetes mellitus with other diabetic neurological complication	EM_202.4	Other specified diabetes*	Endocrine/Metab
Diabetes	E13.44	10	Other specified diabetes mellitus with diabetic amyotrophy	EM_202.4	Other specified diabetes*	Endocrine/Metab
Diabetes	E13.43	10	Other specified diabetes mellitus with diabetic autonomic (poly)neuropathy	EM_202.4	Other specified diabetes*	Endocrine/Metab
Diabetes	E13.42	10	Other specified diabetes mellitus with diabetic polyneuropathy	EM_202.4	Other specified diabetes*	Endocrine/Metab
Diabetes	E13.41	10	Other specified diabetes mellitus with diabetic mononeuropathy	EM_202.4	Other specified diabetes*	Endocrine/Metab
Diabetes	E13.40	10	Other specified diabetes mellitus with diabetic neuropathy, unspecified	EM_202.4	Other specified diabetes*	Endocrine/Metab
Diabetes	E13.4	10	Other specified diabetes mellitus with neurological complications	EM_202.4	Other specified diabetes*	Endocrine/Metab
Diabetes	E13.59	10	Other specified diabetes mellitus with other circulatory complications	EM_202.4	Other specified diabetes*	Endocrine/Metab
Diabetes	E13.610	10	Other specified diabetes mellitus with diabetic neuropathic arthropathy	EM_202.4	Other specified diabetes*	Endocrine/Metab
Diabetes	E13.620	10	Other specified diabetes mellitus with diabetic necrobiosis lipoidica	EM_202.4	Other specified diabetes*	Endocrine/Metab
Diabetes	E13.8	10	Other specified diabetes mellitus with unspecified complications	EM_202.4	Other specified diabetes*	Endocrine/Metab
Diabetes	E13.69	10	Other specified diabetes mellitus with other specified complication	EM_202.4	Other specified diabetes*	Endocrine/Metab
Diabetes	E13.65	10	Other specified diabetes mellitus with hyperglycemia	EM_202.4	Other specified diabetes*	Endocrine/Metab
Diabetes	E13.649	10	Other specified diabetes mellitus with hypoglycemia without coma	EM_202.4	Other specified diabetes*	Endocrine/Metab
Diabetes	E13.641	10	Other specified diabetes mellitus with hypoglycemia with coma	EM_202.4	Other specified diabetes*	Endocrine/Metab
Diabetes	E13.630	10	Other specified diabetes mellitus with periodontal disease	EM_202.4	Other specified diabetes*	Endocrine/Metab
Diabetes	E13.628	10	Other specified diabetes mellitus with other skin complications	EM_202.4	Other specified diabetes*	Endocrine/Metab
Diabetes	E13.618	10	Other specified diabetes mellitus with other diabetic arthropathy	EM_202.4	Other specified diabetes*	Endocrine/Metab
Diabetes	E13.622	10	Other specified diabetes mellitus with other skin ulcer	EM_202.4	Other specified diabetes*	Endocrine/Metab
Diabetes	E13.621	10	Other specified diabetes mellitus with foot ulcer	EM_202.4	Other specified diabetes*	Endocrine/Metab
Diabetes	E13.39	10	Other specified diabetes mellitus with other diabetic ophthalmic complication	EM_202.4	Other specified diabetes*	Endocrine/Metab
Diabetes	E13.37X9	10	Other specified diabetes mellitus with diabetic macular edema, resolved following treatment, unspecified eye	EM_202.4	Other specified diabetes*	Endocrine/Metab
Diabetes	E13.3553	10	Other specified diabetes mellitus with stable proliferative diabetic retinopathy, bilateral	EM_202.4	Other specified diabetes*	Endocrine/Metab
Diabetes	E13.3551	10	Other specified diabetes mellitus with stable proliferative diabetic retinopathy, right eye	EM_202.4	Other specified diabetes*	Endocrine/Metab
Diabetes	E13.355	10	Other specified diabetes mellitus with stable proliferative diabetic retinopathy	EM_202.4	Other specified diabetes*	Endocrine/Metab
Diabetes	E13.3549	10	Other specified diabetes mellitus with proliferative diabetic retinopathy with combined traction retinal detachment and rhegmatogenous retinal detachment, unspecified eye	EM_202.4	Other specified diabetes*	Endocrine/Metab
Diabetes	E13.3543	10	Other specified diabetes mellitus with proliferative diabetic retinopathy with combined traction retinal detachment and rhegmatogenous retinal detachment, bilateral	EM_202.4	Other specified diabetes*	Endocrine/Metab
Diabetes	E13.638	10	Other specified diabetes mellitus with other oral complications	EM_202.4	Other specified diabetes*	Endocrine/Metab
Diabetes	E13.3539	10	Other specified diabetes mellitus with proliferative diabetic retinopathy with traction retinal detachment not involving the macula, unspecified eye	EM_202.4	Other specified diabetes*	Endocrine/Metab
Diabetes	E13.354	10	Other specified diabetes mellitus with proliferative diabetic retinopathy with combined traction retinal detachment and rhegmatogenous retinal detachment	EM_202.4	Other specified diabetes*	Endocrine/Metab
Diabetes	E13.3542	10	Other specified diabetes mellitus with proliferative diabetic retinopathy with combined traction retinal detachment and rhegmatogenous retinal detachment, left eye	EM_202.4	Other specified diabetes*	Endocrine/Metab
Diabetes	E13.3541	10	Other specified diabetes mellitus with proliferative diabetic retinopathy with combined traction retinal detachment and rhegmatogenous retinal detachment, right eye	EM_202.4	Other specified diabetes*	Endocrine/Metab
Diabetes	E13.3559	10	Other specified diabetes mellitus with stable proliferative diabetic retinopathy, unspecified eye	EM_202.4	Other specified diabetes*	Endocrine/Metab
Diabetes	E13.37	10	Other specified diabetes mellitus with diabetic macular edema, resolved following treatment	EM_202.4	Other specified diabetes*	Endocrine/Metab
Diabetes	E13.37X1	10	Other specified diabetes mellitus with diabetic macular edema, resolved following treatment, right eye	EM_202.4	Other specified diabetes*	Endocrine/Metab
Diabetes	E13.37X3	10	Other specified diabetes mellitus with diabetic macular edema, resolved following treatment, bilateral	EM_202.4	Other specified diabetes*	Endocrine/Metab
Diabetes	E13.36	10	Other specified diabetes mellitus with diabetic cataract	EM_202.4	Other specified diabetes*	Endocrine/Metab
Diabetes	E13.3599	10	Other specified diabetes mellitus with proliferative diabetic retinopathy without macular edema, unspecified eye	EM_202.4	Other specified diabetes*	Endocrine/Metab
Diabetes	E13.3593	10	Other specified diabetes mellitus with proliferative diabetic retinopathy without macular edema, bilateral	EM_202.4	Other specified diabetes*	Endocrine/Metab
Diabetes	E13.3592	10	Other specified diabetes mellitus with proliferative diabetic retinopathy without macular edema, left eye	EM_202.4	Other specified diabetes*	Endocrine/Metab
Diabetes	E13.3591	10	Other specified diabetes mellitus with proliferative diabetic retinopathy without macular edema, right eye	EM_202.4	Other specified diabetes*	Endocrine/Metab
Diabetes	E13.359	10	Other specified diabetes mellitus with proliferative diabetic retinopathy without macular edema	EM_202.4	Other specified diabetes*	Endocrine/Metab
Diabetes	E13.3552	10	Other specified diabetes mellitus with stable proliferative diabetic retinopathy, left eye	EM_202.4	Other specified diabetes*	Endocrine/Metab
Diabetes	E13.37X2	10	Other specified diabetes mellitus with diabetic macular edema, resolved following treatment, left eye	EM_202.4	Other specified diabetes*	Endocrine/Metab
Diabetes	E13.64	10	Other specified diabetes mellitus with hypoglycemia	EM_202.4	Other specified diabetes*	Endocrine/Metab
Diabetes	E13.6	10	Other specified diabetes mellitus with other specified complications	EM_202.4	Other specified diabetes*	Endocrine/Metab
Diabetes	E13.61	10	Other specified diabetes mellitus with diabetic arthropathy	EM_202.4	Other specified diabetes*	Endocrine/Metab
Diabetes	E13.62	10	Other specified diabetes mellitus with skin complications	EM_202.4	Other specified diabetes*	Endocrine/Metab
Diabetes	E13.63	10	Other specified diabetes mellitus with oral complications	EM_202.4	Other specified diabetes*	Endocrine/Metab
Diabetic retinopathy	E09.31	10	Drug or chemical induced diabetes mellitus with unspecified diabetic retinopathy	SO_374.42	Diabetic retinopathy	Sense organs
Diabetic retinopathy	362	9	Diabetic retinopathy	SO_374.42	Diabetic retinopathy	Sense organs
Diabetic retinopathy	362.01	9	Background diabetic retinopathy	SO_374.42	Diabetic retinopathy	Sense organs
Diabetic retinopathy	362.04	9	Mild nonproliferative diabetic retinopathy	SO_374.42	Diabetic retinopathy	Sense organs
Diabetic retinopathy	362.06	9	Severe nonproliferative diabetic retinopathy	SO_374.42	Diabetic retinopathy	Sense organs
Diabetic retinopathy	362.05	9	Moderate nonproliferative diabetic retinopathy	SO_374.42	Diabetic retinopathy	Sense organs
Diabetic retinopathy	362.07	9	Diabetic macular edema	SO_374.42	Diabetic retinopathy	Sense organs
Diabetic retinopathy	362.02	9	Proliferative diabetic retinopathy	SO_374.42	Diabetic retinopathy	Sense organs
Diabetic retinopathy	362.03	9	Nonproliferative diabetic retinopathy NOS	SO_374.42	Diabetic retinopathy	Sense organs
Diabetic retinopathy	E09.355	10	Drug or chemical induced diabetes mellitus with stable proliferative diabetic retinopathy	SO_374.42	Diabetic retinopathy	Sense organs
Diabetic retinopathy	E10.31	10	Type 1 diabetes mellitus with unspecified diabetic retinopathy	SO_374.42	Diabetic retinopathy	Sense organs
Diabetic retinopathy	E10.311	10	Type 1 diabetes mellitus with unspecified diabetic retinopathy with macular edema	SO_374.42	Diabetic retinopathy	Sense organs
Diabetic retinopathy	E10.319	10	Type 1 diabetes mellitus with unspecified diabetic retinopathy without macular edema	SO_374.42	Diabetic retinopathy	Sense organs
Diabetic retinopathy	E10.32	10	Type 1 diabetes mellitus with mild nonproliferative diabetic retinopathy	SO_374.42	Diabetic retinopathy	Sense organs
Diabetic retinopathy	E09.359	10	Drug or chemical induced diabetes mellitus with proliferative diabetic retinopathy without macular edema	SO_374.42	Diabetic retinopathy	Sense organs
Diabetic retinopathy	E10.321	10	Type 1 diabetes mellitus with mild nonproliferative diabetic retinopathy with macular edema	SO_374.42	Diabetic retinopathy	Sense organs
Diabetic retinopathy	E10.3211	10	Type 1 diabetes mellitus with mild nonproliferative diabetic retinopathy with macular edema, right eye	SO_374.42	Diabetic retinopathy	Sense organs
Diabetic retinopathy	E10.3212	10	Type 1 diabetes mellitus with mild nonproliferative diabetic retinopathy with macular edema, left eye	SO_374.42	Diabetic retinopathy	Sense organs
Diabetic retinopathy	E09.351	10	Drug or chemical induced diabetes mellitus with proliferative diabetic retinopathy with macular edema	SO_374.42	Diabetic retinopathy	Sense organs
Diabetic retinopathy	E09.35	10	Drug or chemical induced diabetes mellitus with proliferative diabetic retinopathy	SO_374.42	Diabetic retinopathy	Sense organs
Diabetic retinopathy	E08.351	10	Diabetes mellitus due to underlying condition with proliferative diabetic retinopathy with macular edema	SO_374.42	Diabetic retinopathy	Sense organs
Diabetic retinopathy	E08.3512	10	Diabetes mellitus due to underlying condition with proliferative diabetic retinopathy with macular edema, left eye	SO_374.42	Diabetic retinopathy	Sense organs
Diabetic retinopathy	E08.355	10	Diabetes mellitus due to underlying condition with stable proliferative diabetic retinopathy	SO_374.42	Diabetic retinopathy	Sense organs
Diabetic retinopathy	E08.3551	10	Diabetes with stable prolif diabetic retinopathy, right eye	SO_374.42	Diabetic retinopathy	Sense organs
Diabetic retinopathy	E08.3552	10	Diabetes with stable prolif diabetic retinopathy, left eye	SO_374.42	Diabetic retinopathy	Sense organs
Diabetic retinopathy	E08.3553	10	Diabetes with stable prolif diabetic retinopathy, bilateral	SO_374.42	Diabetic retinopathy	Sense organs
Diabetic retinopathy	E08.3559	10	Diabetes with stable prolif diabetic retinopathy, unsp	SO_374.42	Diabetic retinopathy	Sense organs
Diabetic retinopathy	E08.359	10	Diabetes mellitus due to underlying condition with proliferative diabetic retinopathy without macular edema	SO_374.42	Diabetic retinopathy	Sense organs
Diabetic retinopathy	E08.3591	10	Diabetes mellitus due to underlying condition with proliferative diabetic retinopathy without macular edema, right eye	SO_374.42	Diabetic retinopathy	Sense organs
Diabetic retinopathy	E08.3592	10	Diabetes mellitus due to underlying condition with proliferative diabetic retinopathy without macular edema, left eye	SO_374.42	Diabetic retinopathy	Sense organs
Diabetic retinopathy	E08.3593	10	Diabetes mellitus due to underlying condition with proliferative diabetic retinopathy without macular edema, bilateral	SO_374.42	Diabetic retinopathy	Sense organs
Diabetic retinopathy	E08.3511	10	Diabetes mellitus due to underlying condition with proliferative diabetic retinopathy with macular edema, right eye	SO_374.42	Diabetic retinopathy	Sense organs
Diabetic retinopathy	E08.3599	10	Diabetes mellitus due to underlying condition with proliferative diabetic retinopathy without macular edema, unspecified eye	SO_374.42	Diabetic retinopathy	Sense organs
Diabetic retinopathy	E08.35	10	Diabetes mellitus due to underlying condition with proliferative diabetic retinopathy	SO_374.42	Diabetic retinopathy	Sense organs
Diabetic retinopathy	E10.3219	10	Type 1 diabetes mellitus with mild nonproliferative diabetic retinopathy with macular edema, unspecified eye	SO_374.42	Diabetic retinopathy	Sense organs
Diabetic retinopathy	E10.329	10	Type 1 diabetes mellitus with mild nonproliferative diabetic retinopathy without macular edema	SO_374.42	Diabetic retinopathy	Sense organs
Diabetic retinopathy	E08.3523	10	Diabetes mellitus due to underlying condition with proliferative diabetic retinopathy with traction retinal detachment involving the macula, bilateral	SO_374.42	Diabetic retinopathy	Sense organs
Diabetic retinopathy	E11.3542	10	Type 2 diabetes mellitus with proliferative diabetic retinopathy with combined traction retinal detachment and rhegmatogenous retinal detachment, left eye	SO_374.42	Diabetic retinopathy	Sense organs
Diabetic retinopathy	E10.34	10	Type 1 diabetes mellitus with severe nonproliferative diabetic retinopathy	SO_374.42	Diabetic retinopathy	Sense organs
Diabetic retinopathy	E10.341	10	Type 1 diabetes mellitus with severe nonproliferative diabetic retinopathy with macular edema	SO_374.42	Diabetic retinopathy	Sense organs
Diabetic retinopathy	E10.3411	10	Type 1 diabetes mellitus with severe nonproliferative diabetic retinopathy with macular edema, right eye	SO_374.42	Diabetic retinopathy	Sense organs
Diabetic retinopathy	E10.3412	10	Type 1 diabetes mellitus with severe nonproliferative diabetic retinopathy with macular edema, left eye	SO_374.42	Diabetic retinopathy	Sense organs
Diabetic retinopathy	E10.3413	10	Type 1 diabetes mellitus with severe nonproliferative diabetic retinopathy with macular edema, bilateral	SO_374.42	Diabetic retinopathy	Sense organs
Diabetic retinopathy	E10.3419	10	Type 1 diabetes mellitus with severe nonproliferative diabetic retinopathy with macular edema, unspecified eye	SO_374.42	Diabetic retinopathy	Sense organs
Diabetic retinopathy	E10.3491	10	Type 1 diabetes mellitus with severe nonproliferative diabetic retinopathy without macular edema, right eye	SO_374.42	Diabetic retinopathy	Sense organs
Diabetic retinopathy	E10.3492	10	Type 1 diabetes mellitus with severe nonproliferative diabetic retinopathy without macular edema, left eye	SO_374.42	Diabetic retinopathy	Sense organs
Diabetic retinopathy	E10.3493	10	Type 1 diabetes mellitus with severe nonproliferative diabetic retinopathy without macular edema, bilateral	SO_374.42	Diabetic retinopathy	Sense organs
Diabetic retinopathy	E10.3499	10	Type 1 diabetes mellitus with severe nonproliferative diabetic retinopathy without macular edema, unspecified eye	SO_374.42	Diabetic retinopathy	Sense organs
Diabetic retinopathy	E10.35	10	Type 1 diabetes mellitus with proliferative diabetic retinopathy	SO_374.42	Diabetic retinopathy	Sense organs
Diabetic retinopathy	E10.3299	10	Type 1 diabetes mellitus with mild nonproliferative diabetic retinopathy without macular edema, unspecified eye	SO_374.42	Diabetic retinopathy	Sense organs
Diabetic retinopathy	E10.3399	10	Type 1 diabetes mellitus with moderate nonproliferative diabetic retinopathy without macular edema, unspecified eye	SO_374.42	Diabetic retinopathy	Sense organs
Diabetic retinopathy	E10.3291	10	Type 1 diabetes mellitus with mild nonproliferative diabetic retinopathy without macular edema, right eye	SO_374.42	Diabetic retinopathy	Sense organs
Diabetic retinopathy	E10.3292	10	Type 1 diabetes mellitus with mild nonproliferative diabetic retinopathy without macular edema, left eye	SO_374.42	Diabetic retinopathy	Sense organs
Diabetic retinopathy	E10.3293	10	Type 1 diabetes mellitus with mild nonproliferative diabetic retinopathy without macular edema, bilateral	SO_374.42	Diabetic retinopathy	Sense organs
Diabetic retinopathy	E10.33	10	Type 1 diabetes mellitus with moderate nonproliferative diabetic retinopathy	SO_374.42	Diabetic retinopathy	Sense organs
Diabetic retinopathy	E10.331	10	Type 1 diabetes mellitus with moderate nonproliferative diabetic retinopathy with macular edema	SO_374.42	Diabetic retinopathy	Sense organs
Diabetic retinopathy	E10.3311	10	Type 1 diabetes mellitus with moderate nonproliferative diabetic retinopathy with macular edema, right eye	SO_374.42	Diabetic retinopathy	Sense organs
Diabetic retinopathy	E10.3312	10	Type 1 diabetes mellitus with moderate nonproliferative diabetic retinopathy with macular edema, left eye	SO_374.42	Diabetic retinopathy	Sense organs
Diabetic retinopathy	E10.3313	10	Type 1 diabetes mellitus with moderate nonproliferative diabetic retinopathy with macular edema, bilateral	SO_374.42	Diabetic retinopathy	Sense organs
Diabetic retinopathy	E10.3319	10	Type 1 diabetes mellitus with moderate nonproliferative diabetic retinopathy with macular edema, unspecified eye	SO_374.42	Diabetic retinopathy	Sense organs
Diabetic retinopathy	E10.339	10	Type 1 diabetes mellitus with moderate nonproliferative diabetic retinopathy without macular edema	SO_374.42	Diabetic retinopathy	Sense organs
Diabetic retinopathy	E10.3391	10	Type 1 diabetes mellitus with moderate nonproliferative diabetic retinopathy without macular edema, right eye	SO_374.42	Diabetic retinopathy	Sense organs
Diabetic retinopathy	E10.3392	10	Type 1 diabetes mellitus with moderate nonproliferative diabetic retinopathy without macular edema, left eye	SO_374.42	Diabetic retinopathy	Sense organs
Diabetic retinopathy	E10.3393	10	Type 1 diabetes mellitus with moderate nonproliferative diabetic retinopathy without macular edema, bilateral	SO_374.42	Diabetic retinopathy	Sense organs
Diabetic retinopathy	E10.351	10	Type 1 diabetes mellitus with proliferative diabetic retinopathy with macular edema	SO_374.42	Diabetic retinopathy	Sense organs
Diabetic retinopathy	E11.3533	10	Type 2 diabetes mellitus with proliferative diabetic retinopathy with traction retinal detachment not involving the macula, bilateral	SO_374.42	Diabetic retinopathy	Sense organs
Diabetic retinopathy	E09.3211	10	Drug or chemical induced diabetes mellitus with mild nonproliferative diabetic retinopathy with macular edema, right eye	SO_374.42	Diabetic retinopathy	Sense organs
Diabetic retinopathy	E09.321	10	Drug or chemical induced diabetes mellitus with mild nonproliferative diabetic retinopathy with macular edema	SO_374.42	Diabetic retinopathy	Sense organs
Diabetic retinopathy	E09.32	10	Drug or chemical induced diabetes mellitus with mild nonproliferative diabetic retinopathy	SO_374.42	Diabetic retinopathy	Sense organs
Diabetic retinopathy	E10.3533	10	Type 1 diabetes mellitus with proliferative diabetic retinopathy with traction retinal detachment not involving the macula, bilateral	SO_374.42	Diabetic retinopathy	Sense organs
Diabetic retinopathy	E08.319	10	Diabetes mellitus due to underlying condition with unspecified diabetic retinopathy without macular edema	SO_374.42	Diabetic retinopathy	Sense organs
Diabetic retinopathy	E08.32	10	Diabetes mellitus due to underlying condition with mild nonproliferative diabetic retinopathy	SO_374.42	Diabetic retinopathy	Sense organs
Diabetic retinopathy	E08.3399	10	Diabetes mellitus due to underlying condition with moderate nonproliferative diabetic retinopathy without macular edema, unspecified eye	SO_374.42	Diabetic retinopathy	Sense organs
Diabetic retinopathy	E08.3392	10	Diabetes mellitus due to underlying condition with moderate nonproliferative diabetic retinopathy without macular edema, left eye	SO_374.42	Diabetic retinopathy	Sense organs
Diabetic retinopathy	E08.3391	10	Diabetes mellitus due to underlying condition with moderate nonproliferative diabetic retinopathy without macular edema, right eye	SO_374.42	Diabetic retinopathy	Sense organs
Diabetic retinopathy	E10.3532	10	Type 1 diabetes mellitus with proliferative diabetic retinopathy with traction retinal detachment not involving the macula, left eye	SO_374.42	Diabetic retinopathy	Sense organs
Diabetic retinopathy	E09.311	10	Drug or chemical induced diabetes mellitus with unspecified diabetic retinopathy with macular edema	SO_374.42	Diabetic retinopathy	Sense organs
Diabetic retinopathy	E10.3531	10	Type 1 diabetes mellitus with proliferative diabetic retinopathy with traction retinal detachment not involving the macula, right eye	SO_374.42	Diabetic retinopathy	Sense organs
Diabetic retinopathy	E10.353	10	Type 1 diabetes mellitus with proliferative diabetic retinopathy with traction retinal detachment not involving the macula	SO_374.42	Diabetic retinopathy	Sense organs
Diabetic retinopathy	E08.321	10	Diabetes mellitus due to underlying condition with mild nonproliferative diabetic retinopathy with macular edema	SO_374.42	Diabetic retinopathy	Sense organs
Diabetic retinopathy	E09.329	10	Drug or chemical induced diabetes mellitus with mild nonproliferative diabetic retinopathy without macular edema	SO_374.42	Diabetic retinopathy	Sense organs
Diabetic retinopathy	E09.331	10	Drug or chemical induced diabetes mellitus with moderate nonproliferative diabetic retinopathy with macular edema	SO_374.42	Diabetic retinopathy	Sense organs
Diabetic retinopathy	E09.33	10	Drug or chemical induced diabetes mellitus with moderate nonproliferative diabetic retinopathy	SO_374.42	Diabetic retinopathy	Sense organs
Diabetic retinopathy	E11.3532	10	Type 2 diabetes mellitus with proliferative diabetic retinopathy with traction retinal detachment not involving the macula, left eye	SO_374.42	Diabetic retinopathy	Sense organs
Diabetic retinopathy	E11.3531	10	Type 2 diabetes mellitus with proliferative diabetic retinopathy with traction retinal detachment not involving the macula, right eye	SO_374.42	Diabetic retinopathy	Sense organs
Diabetic retinopathy	E11.353	10	Type 2 diabetes mellitus with proliferative diabetic retinopathy with traction retinal detachment not involving the macula	SO_374.42	Diabetic retinopathy	Sense organs
Diabetic retinopathy	E11.3529	10	Type 2 diabetes mellitus with proliferative diabetic retinopathy with traction retinal detachment involving the macula, unspecified eye	SO_374.42	Diabetic retinopathy	Sense organs
Diabetic retinopathy	E11.3523	10	Type 2 diabetes mellitus with proliferative diabetic retinopathy with traction retinal detachment involving the macula, bilateral	SO_374.42	Diabetic retinopathy	Sense organs
Diabetic retinopathy	E11.3522	10	Type 2 diabetes mellitus with proliferative diabetic retinopathy with traction retinal detachment involving the macula, left eye	SO_374.42	Diabetic retinopathy	Sense organs
Diabetic retinopathy	E11.3521	10	Type 2 diabetes mellitus with proliferative diabetic retinopathy with traction retinal detachment involving the macula, right eye	SO_374.42	Diabetic retinopathy	Sense organs
Diabetic retinopathy	E11.352	10	Type 2 diabetes mellitus with proliferative diabetic retinopathy with traction retinal detachment involving the macula	SO_374.42	Diabetic retinopathy	Sense organs
Diabetic retinopathy	E10.3549	10	Type 1 diabetes mellitus with proliferative diabetic retinopathy with combined traction retinal detachment and rhegmatogenous retinal detachment, unspecified eye	SO_374.42	Diabetic retinopathy	Sense organs
Diabetic retinopathy	E10.3542	10	Type 1 diabetes mellitus with proliferative diabetic retinopathy with combined traction retinal detachment and rhegmatogenous retinal detachment, left eye	SO_374.42	Diabetic retinopathy	Sense organs
Diabetic retinopathy	E10.3541	10	Type 1 diabetes mellitus with proliferative diabetic retinopathy with combined traction retinal detachment and rhegmatogenous retinal detachment, right eye	SO_374.42	Diabetic retinopathy	Sense organs
Diabetic retinopathy	E10.354	10	Type 1 diabetes mellitus with proliferative diabetic retinopathy with combined traction retinal detachment and rhegmatogenous retinal detachment	SO_374.42	Diabetic retinopathy	Sense organs
Diabetic retinopathy	E09.34	10	Drug or chemical induced diabetes mellitus with severe nonproliferative diabetic retinopathy	SO_374.42	Diabetic retinopathy	Sense organs
Diabetic retinopathy	E09.339	10	Drug or chemical induced diabetes mellitus with moderate nonproliferative diabetic retinopathy without macular edema	SO_374.42	Diabetic retinopathy	Sense organs
Diabetic retinopathy	E08.329	10	Diabetes mellitus due to underlying condition with mild nonproliferative diabetic retinopathy without macular edema	SO_374.42	Diabetic retinopathy	Sense organs
Diabetic retinopathy	E08.3292	10	Diabetes mellitus due to underlying condition with mild nonproliferative diabetic retinopathy without macular edema, left eye	SO_374.42	Diabetic retinopathy	Sense organs
Diabetic retinopathy	E08.33	10	Diabetes mellitus due to underlying condition with moderate nonproliferative diabetic retinopathy	SO_374.42	Diabetic retinopathy	Sense organs
Diabetic retinopathy	E08.352	10	Diabetes mellitus due to underlying condition with proliferative diabetic retinopathy with traction retinal detachment involving the macula	SO_374.42	Diabetic retinopathy	Sense organs
Diabetic retinopathy	E08.31	10	Diabetes mellitus due to underlying condition with unspecified diabetic retinopathy	SO_374.42	Diabetic retinopathy	Sense organs
Diabetic retinopathy	E10.3543	10	Type 1 diabetes mellitus with proliferative diabetic retinopathy with combined traction retinal detachment and rhegmatogenous retinal detachment, bilateral	SO_374.42	Diabetic retinopathy	Sense organs
Diabetic retinopathy	E10.3523	10	Type 1 diabetes mellitus with proliferative diabetic retinopathy with traction retinal detachment involving the macula, bilateral	SO_374.42	Diabetic retinopathy	Sense organs
Diabetic retinopathy	E10.3522	10	Type 1 diabetes mellitus with proliferative diabetic retinopathy with traction retinal detachment involving the macula, left eye	SO_374.42	Diabetic retinopathy	Sense organs
Diabetic retinopathy	E09.354	10	Drug or chemical induced diabetes mellitus with proliferative diabetic retinopathy with combined traction retinal detachment and rhegmatogenous retinal detachment	SO_374.42	Diabetic retinopathy	Sense organs
Diabetic retinopathy	E09.353	10	Drug or chemical induced diabetes mellitus with proliferative diabetic retinopathy with traction retinal detachment not involving the macula	SO_374.42	Diabetic retinopathy	Sense organs
Diabetic retinopathy	E09.352	10	Drug or chemical induced diabetes mellitus with proliferative diabetic retinopathy with traction retinal detachment involving the macula	SO_374.42	Diabetic retinopathy	Sense organs
Diabetic retinopathy	E08.3533	10	Diabetes mellitus due to underlying condition with proliferative diabetic retinopathy with traction retinal detachment not involving the macula, bilateral	SO_374.42	Diabetic retinopathy	Sense organs
Diabetic retinopathy	E10.3539	10	Type 1 diabetes mellitus with proliferative diabetic retinopathy with traction retinal detachment not involving the macula, unspecified eye	SO_374.42	Diabetic retinopathy	Sense organs
Diabetic retinopathy	E10.349	10	Type 1 diabetes mellitus with severe nonproliferative diabetic retinopathy without macular edema	SO_374.42	Diabetic retinopathy	Sense organs
Diabetic retinopathy	E08.34	10	Diabetes mellitus due to underlying condition with severe nonproliferative diabetic retinopathy	SO_374.42	Diabetic retinopathy	Sense organs
Diabetic retinopathy	E08.341	10	Diabetes mellitus due to underlying condition with severe nonproliferative diabetic retinopathy with macular edema	SO_374.42	Diabetic retinopathy	Sense organs
Diabetic retinopathy	E08.349	10	Diabetes mellitus due to underlying condition with severe nonproliferative diabetic retinopathy without macular edema	SO_374.42	Diabetic retinopathy	Sense organs
Diabetic retinopathy	E08.3521	10	Diabetes mellitus due to underlying condition with proliferative diabetic retinopathy with traction retinal detachment involving the macula, right eye	SO_374.42	Diabetic retinopathy	Sense organs
Diabetic retinopathy	E08.3522	10	Diabetes mellitus due to underlying condition with proliferative diabetic retinopathy with traction retinal detachment involving the macula, left eye	SO_374.42	Diabetic retinopathy	Sense organs
Diabetic retinopathy	E08.3529	10	Diabetes mellitus due to underlying condition with proliferative diabetic retinopathy with traction retinal detachment involving the macula, unspecified eye	SO_374.42	Diabetic retinopathy	Sense organs
Diabetic retinopathy	E08.331	10	Diabetes mellitus due to underlying condition with moderate nonproliferative diabetic retinopathy with macular edema	SO_374.42	Diabetic retinopathy	Sense organs
Diabetic retinopathy	E08.3312	10	Diabetes mellitus due to underlying condition with moderate nonproliferative diabetic retinopathy with macular edema, left eye	SO_374.42	Diabetic retinopathy	Sense organs
Diabetic retinopathy	E08.339	10	Diabetes mellitus due to underlying condition with moderate nonproliferative diabetic retinopathy without macular edema	SO_374.42	Diabetic retinopathy	Sense organs
Diabetic retinopathy	E10.3529	10	Type 1 diabetes mellitus with proliferative diabetic retinopathy with traction retinal detachment involving the macula, unspecified eye	SO_374.42	Diabetic retinopathy	Sense organs
Diabetic retinopathy	E08.311	10	Diabetes mellitus due to underlying condition with unspecified diabetic retinopathy with macular edema	SO_374.42	Diabetic retinopathy	Sense organs
Diabetic retinopathy	E10.3521	10	Type 1 diabetes mellitus with proliferative diabetic retinopathy with traction retinal detachment involving the macula, right eye	SO_374.42	Diabetic retinopathy	Sense organs
Diabetic retinopathy	E10.352	10	Type 1 diabetes mellitus with proliferative diabetic retinopathy with traction retinal detachment involving the macula	SO_374.42	Diabetic retinopathy	Sense organs
Diabetic retinopathy	E09.319	10	Drug or chemical induced diabetes mellitus with unspecified diabetic retinopathy without macular edema	SO_374.42	Diabetic retinopathy	Sense organs
Diabetic retinopathy	E08.3542	10	Diabetes mellitus due to underlying condition with proliferative diabetic retinopathy with combined traction retinal detachment and rhegmatogenous retinal detachment, left eye	SO_374.42	Diabetic retinopathy	Sense organs
Diabetic retinopathy	E08.354	10	Diabetes mellitus due to underlying condition with proliferative diabetic retinopathy with combined traction retinal detachment and rhegmatogenous retinal detachment	SO_374.42	Diabetic retinopathy	Sense organs
Diabetic retinopathy	E08.3539	10	Diabetes mellitus due to underlying condition with proliferative diabetic retinopathy with traction retinal detachment not involving the macula, unspecified eye	SO_374.42	Diabetic retinopathy	Sense organs
Diabetic retinopathy	E08.3532	10	Diabetes mellitus due to underlying condition with proliferative diabetic retinopathy with traction retinal detachment not involving the macula, left eye	SO_374.42	Diabetic retinopathy	Sense organs
Diabetic retinopathy	E08.3531	10	Diabetes mellitus due to underlying condition with proliferative diabetic retinopathy with traction retinal detachment not involving the macula, right eye	SO_374.42	Diabetic retinopathy	Sense organs
Diabetic retinopathy	E08.353	10	Diabetes mellitus due to underlying condition with proliferative diabetic retinopathy with traction retinal detachment not involving the macula	SO_374.42	Diabetic retinopathy	Sense organs
Diabetic retinopathy	E08.3492	10	Diabetes mellitus due to underlying condition with severe nonproliferative diabetic retinopathy without macular edema, left eye	SO_374.42	Diabetic retinopathy	Sense organs
Diabetic retinopathy	E13.3529	10	Other specified diabetes mellitus with proliferative diabetic retinopathy with traction retinal detachment involving the macula, unspecified eye	SO_374.42	Diabetic retinopathy	Sense organs
Diabetic retinopathy	E11.3543	10	Type 2 diabetes mellitus with proliferative diabetic retinopathy with combined traction retinal detachment and rhegmatogenous retinal detachment, bilateral	SO_374.42	Diabetic retinopathy	Sense organs
Diabetic retinopathy	E13.3593	10	Other specified diabetes mellitus with proliferative diabetic retinopathy without macular edema, bilateral	SO_374.42	Diabetic retinopathy	Sense organs
Diabetic retinopathy	E13.3599	10	Other specified diabetes mellitus with proliferative diabetic retinopathy without macular edema, unspecified eye	SO_374.42	Diabetic retinopathy	Sense organs
Diabetic retinopathy	E13.3592	10	Other specified diabetes mellitus with proliferative diabetic retinopathy without macular edema, left eye	SO_374.42	Diabetic retinopathy	Sense organs
Diabetic retinopathy	E13.3591	10	Other specified diabetes mellitus with proliferative diabetic retinopathy without macular edema, right eye	SO_374.42	Diabetic retinopathy	Sense organs
Diabetic retinopathy	E13.359	10	Other specified diabetes mellitus with proliferative diabetic retinopathy without macular edema	SO_374.42	Diabetic retinopathy	Sense organs
Diabetic retinopathy	E13.3559	10	Other specified diabetes mellitus with stable proliferative diabetic retinopathy, unspecified eye	SO_374.42	Diabetic retinopathy	Sense organs
Diabetic retinopathy	E13.3553	10	Other specified diabetes mellitus with stable proliferative diabetic retinopathy, bilateral	SO_374.42	Diabetic retinopathy	Sense organs
Diabetic retinopathy	E13.3552	10	Other specified diabetes mellitus with stable proliferative diabetic retinopathy, left eye	SO_374.42	Diabetic retinopathy	Sense organs
Diabetic retinopathy	E13.3551	10	Other specified diabetes mellitus with stable proliferative diabetic retinopathy, right eye	SO_374.42	Diabetic retinopathy	Sense organs
Diabetic retinopathy	E13.355	10	Other specified diabetes mellitus with stable proliferative diabetic retinopathy	SO_374.42	Diabetic retinopathy	Sense organs
Diabetic retinopathy	E13.3519	10	Other specified diabetes mellitus with proliferative diabetic retinopathy with macular edema, unspecified eye	SO_374.42	Diabetic retinopathy	Sense organs
Diabetic retinopathy	E13.3513	10	Other specified diabetes mellitus with proliferative diabetic retinopathy with macular edema, bilateral	SO_374.42	Diabetic retinopathy	Sense organs
Diabetic retinopathy	E13.3512	10	Other specified diabetes mellitus with proliferative diabetic retinopathy with macular edema, left eye	SO_374.42	Diabetic retinopathy	Sense organs
Diabetic retinopathy	E11.3549	10	Type 2 diabetes mellitus with proliferative diabetic retinopathy with combined traction retinal detachment and rhegmatogenous retinal detachment, unspecified eye	SO_374.42	Diabetic retinopathy	Sense organs
Diabetic retinopathy	E13.352	10	Other specified diabetes mellitus with proliferative diabetic retinopathy with traction retinal detachment involving the macula	SO_374.42	Diabetic retinopathy	Sense organs
Diabetic retinopathy	E13.3521	10	Other specified diabetes mellitus with proliferative diabetic retinopathy with traction retinal detachment involving the macula, right eye	SO_374.42	Diabetic retinopathy	Sense organs
Diabetic retinopathy	E13.3293	10	Other specified diabetes mellitus with mild nonproliferative diabetic retinopathy without macular edema, bilateral	SO_374.42	Diabetic retinopathy	Sense organs
Diabetic retinopathy	E09.349	10	Drug or chemical induced diabetes mellitus with severe nonproliferative diabetic retinopathy without macular edema	SO_374.42	Diabetic retinopathy	Sense organs
Diabetic retinopathy	E09.341	10	Drug or chemical induced diabetes mellitus with severe nonproliferative diabetic retinopathy with macular edema	SO_374.42	Diabetic retinopathy	Sense organs
Diabetic retinopathy	E13.341	10	Other specified diabetes mellitus with severe nonproliferative diabetic retinopathy with macular edema	SO_374.42	Diabetic retinopathy	Sense organs
Diabetic retinopathy	E13.319	10	Other specified diabetes mellitus with unspecified diabetic retinopathy without macular edema	SO_374.42	Diabetic retinopathy	Sense organs
Diabetic retinopathy	E13.3549	10	Other specified diabetes mellitus with proliferative diabetic retinopathy with combined traction retinal detachment and rhegmatogenous retinal detachment, unspecified eye	SO_374.42	Diabetic retinopathy	Sense organs
Diabetic retinopathy	E13.3543	10	Other specified diabetes mellitus with proliferative diabetic retinopathy with combined traction retinal detachment and rhegmatogenous retinal detachment, bilateral	SO_374.42	Diabetic retinopathy	Sense organs
Diabetic retinopathy	E13.3542	10	Other specified diabetes mellitus with proliferative diabetic retinopathy with combined traction retinal detachment and rhegmatogenous retinal detachment, left eye	SO_374.42	Diabetic retinopathy	Sense organs
Diabetic retinopathy	E13.3541	10	Other specified diabetes mellitus with proliferative diabetic retinopathy with combined traction retinal detachment and rhegmatogenous retinal detachment, right eye	SO_374.42	Diabetic retinopathy	Sense organs
Diabetic retinopathy	E13.3539	10	Other specified diabetes mellitus with proliferative diabetic retinopathy with traction retinal detachment not involving the macula, unspecified eye	SO_374.42	Diabetic retinopathy	Sense organs
Diabetic retinopathy	E13.3533	10	Other specified diabetes mellitus with proliferative diabetic retinopathy with traction retinal detachment not involving the macula, bilateral	SO_374.42	Diabetic retinopathy	Sense organs
Diabetic retinopathy	E13.3532	10	Other specified diabetes mellitus with proliferative diabetic retinopathy with traction retinal detachment not involving the macula, left eye	SO_374.42	Diabetic retinopathy	Sense organs
Diabetic retinopathy	E13.353	10	Other specified diabetes mellitus with proliferative diabetic retinopathy with traction retinal detachment not involving the macula	SO_374.42	Diabetic retinopathy	Sense organs
Diabetic retinopathy	E13.3523	10	Other specified diabetes mellitus with proliferative diabetic retinopathy with traction retinal detachment involving the macula, bilateral	SO_374.42	Diabetic retinopathy	Sense organs
Diabetic retinopathy	E13.3511	10	Other specified diabetes mellitus with proliferative diabetic retinopathy with macular edema, right eye	SO_374.42	Diabetic retinopathy	Sense organs
Diabetic retinopathy	E13.351	10	Other specified diabetes mellitus with proliferative diabetic retinopathy with macular edema	SO_374.42	Diabetic retinopathy	Sense organs
Diabetic retinopathy	E13.3219	10	Other specified diabetes mellitus with mild nonproliferative diabetic retinopathy with macular edema, unspecified eye	SO_374.42	Diabetic retinopathy	Sense organs
Diabetic retinopathy	E13.329	10	Other specified diabetes mellitus with mild nonproliferative diabetic retinopathy without macular edema	SO_374.42	Diabetic retinopathy	Sense organs
Diabetic retinopathy	E13.3291	10	Other specified diabetes mellitus with mild nonproliferative diabetic retinopathy without macular edema, right eye	SO_374.42	Diabetic retinopathy	Sense organs
Diabetic retinopathy	E13.3292	10	Other specified diabetes mellitus with mild nonproliferative diabetic retinopathy without macular edema, left eye	SO_374.42	Diabetic retinopathy	Sense organs
Diabetic retinopathy	E13.3393	10	Other specified diabetes mellitus with moderate nonproliferative diabetic retinopathy without macular edema, bilateral	SO_374.42	Diabetic retinopathy	Sense organs
Diabetic retinopathy	E13.3299	10	Other specified diabetes mellitus with mild nonproliferative diabetic retinopathy without macular edema, unspecified eye	SO_374.42	Diabetic retinopathy	Sense organs
Diabetic retinopathy	E13.33	10	Other specified diabetes mellitus with moderate nonproliferative diabetic retinopathy	SO_374.42	Diabetic retinopathy	Sense organs
Diabetic retinopathy	E13.331	10	Other specified diabetes mellitus with moderate nonproliferative diabetic retinopathy with macular edema	SO_374.42	Diabetic retinopathy	Sense organs
Diabetic retinopathy	E13.3311	10	Other specified diabetes mellitus with moderate nonproliferative diabetic retinopathy with macular edema, right eye	SO_374.42	Diabetic retinopathy	Sense organs
Diabetic retinopathy	E13.3312	10	Other specified diabetes mellitus with moderate nonproliferative diabetic retinopathy with macular edema, left eye	SO_374.42	Diabetic retinopathy	Sense organs
Diabetic retinopathy	E13.3313	10	Other specified diabetes mellitus with moderate nonproliferative diabetic retinopathy with macular edema, bilateral	SO_374.42	Diabetic retinopathy	Sense organs
Diabetic retinopathy	E13.3319	10	Other specified diabetes mellitus with moderate nonproliferative diabetic retinopathy with macular edema, unspecified eye	SO_374.42	Diabetic retinopathy	Sense organs
Diabetic retinopathy	E13.339	10	Other specified diabetes mellitus with moderate nonproliferative diabetic retinopathy without macular edema	SO_374.42	Diabetic retinopathy	Sense organs
Diabetic retinopathy	E13.3391	10	Other specified diabetes mellitus with moderate nonproliferative diabetic retinopathy without macular edema, right eye	SO_374.42	Diabetic retinopathy	Sense organs
Diabetic retinopathy	E13.3213	10	Other specified diabetes mellitus with mild nonproliferative diabetic retinopathy with macular edema, bilateral	SO_374.42	Diabetic retinopathy	Sense organs
Diabetic retinopathy	E13.3212	10	Other specified diabetes mellitus with mild nonproliferative diabetic retinopathy with macular edema, left eye	SO_374.42	Diabetic retinopathy	Sense organs
Diabetic retinopathy	E13.3211	10	Other specified diabetes mellitus with mild nonproliferative diabetic retinopathy with macular edema, right eye	SO_374.42	Diabetic retinopathy	Sense organs
Diabetic retinopathy	E13.35	10	Other specified diabetes mellitus with proliferative diabetic retinopathy	SO_374.42	Diabetic retinopathy	Sense organs
Diabetic retinopathy	E13.3499	10	Other specified diabetes mellitus with severe nonproliferative diabetic retinopathy without macular edema, unspecified eye	SO_374.42	Diabetic retinopathy	Sense organs
Diabetic retinopathy	E13.3493	10	Other specified diabetes mellitus with severe nonproliferative diabetic retinopathy without macular edema, bilateral	SO_374.42	Diabetic retinopathy	Sense organs
Diabetic retinopathy	E13.3492	10	Other specified diabetes mellitus with severe nonproliferative diabetic retinopathy without macular edema, left eye	SO_374.42	Diabetic retinopathy	Sense organs
Diabetic retinopathy	E13.3491	10	Other specified diabetes mellitus with severe nonproliferative diabetic retinopathy without macular edema, right eye	SO_374.42	Diabetic retinopathy	Sense organs
Diabetic retinopathy	E13.349	10	Other specified diabetes mellitus with severe nonproliferative diabetic retinopathy without macular edema	SO_374.42	Diabetic retinopathy	Sense organs
Diabetic retinopathy	E13.3419	10	Other specified diabetes mellitus with severe nonproliferative diabetic retinopathy with macular edema, unspecified eye	SO_374.42	Diabetic retinopathy	Sense organs
Diabetic retinopathy	E13.3413	10	Other specified diabetes mellitus with severe nonproliferative diabetic retinopathy with macular edema, bilateral	SO_374.42	Diabetic retinopathy	Sense organs
Diabetic retinopathy	E13.3412	10	Other specified diabetes mellitus with severe nonproliferative diabetic retinopathy with macular edema, left eye	SO_374.42	Diabetic retinopathy	Sense organs
Diabetic retinopathy	E13.3411	10	Other specified diabetes mellitus with severe nonproliferative diabetic retinopathy with macular edema, right eye	SO_374.42	Diabetic retinopathy	Sense organs
Diabetic retinopathy	E13.34	10	Other specified diabetes mellitus with severe nonproliferative diabetic retinopathy	SO_374.42	Diabetic retinopathy	Sense organs
Diabetic retinopathy	E13.3399	10	Other specified diabetes mellitus with moderate nonproliferative diabetic retinopathy without macular edema, unspecified eye	SO_374.42	Diabetic retinopathy	Sense organs
Diabetic retinopathy	E13.32	10	Other specified diabetes mellitus with mild nonproliferative diabetic retinopathy	SO_374.42	Diabetic retinopathy	Sense organs
Diabetic retinopathy	E13.321	10	Other specified diabetes mellitus with mild nonproliferative diabetic retinopathy with macular edema	SO_374.42	Diabetic retinopathy	Sense organs
Diabetic retinopathy	E13.3392	10	Other specified diabetes mellitus with moderate nonproliferative diabetic retinopathy without macular edema, left eye	SO_374.42	Diabetic retinopathy	Sense organs
Diabetic retinopathy	E11.3519	10	Type 2 diabetes mellitus with proliferative diabetic retinopathy with macular edema, unspecified eye	SO_374.42	Diabetic retinopathy	Sense organs
Diabetic retinopathy	E11.3412	10	Type 2 diabetes mellitus with severe nonproliferative diabetic retinopathy with macular edema, left eye	SO_374.42	Diabetic retinopathy	Sense organs
Diabetic retinopathy	E11.3411	10	Type 2 diabetes mellitus with severe nonproliferative diabetic retinopathy with macular edema, right eye	SO_374.42	Diabetic retinopathy	Sense organs
Diabetic retinopathy	E11.341	10	Type 2 diabetes mellitus with severe nonproliferative diabetic retinopathy with macular edema	SO_374.42	Diabetic retinopathy	Sense organs
Diabetic retinopathy	E11.34	10	Type 2 diabetes mellitus with severe nonproliferative diabetic retinopathy	SO_374.42	Diabetic retinopathy	Sense organs
Diabetic retinopathy	E11.3399	10	Type 2 diabetes mellitus with moderate nonproliferative diabetic retinopathy without macular edema, unspecified eye	SO_374.42	Diabetic retinopathy	Sense organs
Diabetic retinopathy	E11.3393	10	Type 2 diabetes mellitus with moderate nonproliferative diabetic retinopathy without macular edema, bilateral	SO_374.42	Diabetic retinopathy	Sense organs
Diabetic retinopathy	E11.3392	10	Type 2 diabetes mellitus with moderate nonproliferative diabetic retinopathy without macular edema, left eye	SO_374.42	Diabetic retinopathy	Sense organs
Diabetic retinopathy	E11.3391	10	Type 2 diabetes mellitus with moderate nonproliferative diabetic retinopathy without macular edema, right eye	SO_374.42	Diabetic retinopathy	Sense organs
Diabetic retinopathy	E11.339	10	Type 2 diabetes mellitus with moderate nonproliferative diabetic retinopathy without macular edema	SO_374.42	Diabetic retinopathy	Sense organs
Diabetic retinopathy	E11.3313	10	Type 2 diabetes mellitus with moderate nonproliferative diabetic retinopathy with macular edema, bilateral	SO_374.42	Diabetic retinopathy	Sense organs
Diabetic retinopathy	E11.3413	10	Type 2 diabetes mellitus with severe nonproliferative diabetic retinopathy with macular edema, bilateral	SO_374.42	Diabetic retinopathy	Sense organs
Diabetic retinopathy	E11.3419	10	Type 2 diabetes mellitus with severe nonproliferative diabetic retinopathy with macular edema, unspecified eye	SO_374.42	Diabetic retinopathy	Sense organs
Diabetic retinopathy	E11.3513	10	Type 2 diabetes mellitus with proliferative diabetic retinopathy with macular edema, bilateral	SO_374.42	Diabetic retinopathy	Sense organs
Diabetic retinopathy	E11.3512	10	Type 2 diabetes mellitus with proliferative diabetic retinopathy with macular edema, left eye	SO_374.42	Diabetic retinopathy	Sense organs
Diabetic retinopathy	E11.3511	10	Type 2 diabetes mellitus with proliferative diabetic retinopathy with macular edema, right eye	SO_374.42	Diabetic retinopathy	Sense organs
Diabetic retinopathy	E11.351	10	Type 2 diabetes mellitus with proliferative diabetic retinopathy with macular edema	SO_374.42	Diabetic retinopathy	Sense organs
Diabetic retinopathy	E11.35	10	Type 2 diabetes mellitus with proliferative diabetic retinopathy	SO_374.42	Diabetic retinopathy	Sense organs
Diabetic retinopathy	E11.3499	10	Type 2 diabetes mellitus with severe nonproliferative diabetic retinopathy without macular edema, unspecified eye	SO_374.42	Diabetic retinopathy	Sense organs
Diabetic retinopathy	E11.3493	10	Type 2 diabetes mellitus with severe nonproliferative diabetic retinopathy without macular edema, bilateral	SO_374.42	Diabetic retinopathy	Sense organs
Diabetic retinopathy	E11.3492	10	Type 2 diabetes mellitus with severe nonproliferative diabetic retinopathy without macular edema, left eye	SO_374.42	Diabetic retinopathy	Sense organs
Diabetic retinopathy	E11.3491	10	Type 2 diabetes mellitus with severe nonproliferative diabetic retinopathy without macular edema, right eye	SO_374.42	Diabetic retinopathy	Sense organs
Diabetic retinopathy	E11.349	10	Type 2 diabetes mellitus with severe nonproliferative diabetic retinopathy without macular edema	SO_374.42	Diabetic retinopathy	Sense organs
Diabetic retinopathy	E10.3511	10	Type 1 diabetes mellitus with proliferative diabetic retinopathy with macular edema, right eye	SO_374.42	Diabetic retinopathy	Sense organs
Diabetic retinopathy	E11.3312	10	Type 2 diabetes mellitus with moderate nonproliferative diabetic retinopathy with macular edema, left eye	SO_374.42	Diabetic retinopathy	Sense organs
Diabetic retinopathy	E11.3311	10	Type 2 diabetes mellitus with moderate nonproliferative diabetic retinopathy with macular edema, right eye	SO_374.42	Diabetic retinopathy	Sense organs
Diabetic retinopathy	E11.311	10	Type 2 diabetes mellitus with unspecified diabetic retinopathy with macular edema	SO_374.42	Diabetic retinopathy	Sense organs
Diabetic retinopathy	E11.31	10	Type 2 diabetes mellitus with unspecified diabetic retinopathy	SO_374.42	Diabetic retinopathy	Sense organs
Diabetic retinopathy	E10.3599	10	Type 1 diabetes mellitus with proliferative diabetic retinopathy without macular edema, unspecified eye	SO_374.42	Diabetic retinopathy	Sense organs
Diabetic retinopathy	E10.3593	10	Type 1 diabetes mellitus with proliferative diabetic retinopathy without macular edema, bilateral	SO_374.42	Diabetic retinopathy	Sense organs
Diabetic retinopathy	E10.3592	10	Type 1 diabetes mellitus with proliferative diabetic retinopathy without macular edema, left eye	SO_374.42	Diabetic retinopathy	Sense organs
Diabetic retinopathy	E10.3591	10	Type 1 diabetes mellitus with proliferative diabetic retinopathy without macular edema, right eye	SO_374.42	Diabetic retinopathy	Sense organs
Diabetic retinopathy	E10.359	10	Type 1 diabetes mellitus with proliferative diabetic retinopathy without macular edema	SO_374.42	Diabetic retinopathy	Sense organs
Diabetic retinopathy	E10.355	10	Type 1 diabetes mellitus with stable proliferative diabetic retinopathy	SO_374.42	Diabetic retinopathy	Sense organs
Diabetic retinopathy	E10.3519	10	Type 1 diabetes mellitus with proliferative diabetic retinopathy with macular edema, unspecified eye	SO_374.42	Diabetic retinopathy	Sense organs
Diabetic retinopathy	E10.3513	10	Type 1 diabetes mellitus with proliferative diabetic retinopathy with macular edema, bilateral	SO_374.42	Diabetic retinopathy	Sense organs
Diabetic retinopathy	E11.319	10	Type 2 diabetes mellitus with unspecified diabetic retinopathy without macular edema	SO_374.42	Diabetic retinopathy	Sense organs
Diabetic retinopathy	E11.32	10	Type 2 diabetes mellitus with mild nonproliferative diabetic retinopathy	SO_374.42	Diabetic retinopathy	Sense organs
Diabetic retinopathy	E11.331	10	Type 2 diabetes mellitus with moderate nonproliferative diabetic retinopathy with macular edema	SO_374.42	Diabetic retinopathy	Sense organs
Diabetic retinopathy	E11.33	10	Type 2 diabetes mellitus with moderate nonproliferative diabetic retinopathy	SO_374.42	Diabetic retinopathy	Sense organs
Diabetic retinopathy	E11.3299	10	Type 2 diabetes mellitus with mild nonproliferative diabetic retinopathy without macular edema, unspecified eye	SO_374.42	Diabetic retinopathy	Sense organs
Diabetic retinopathy	E11.3293	10	Type 2 diabetes mellitus with mild nonproliferative diabetic retinopathy without macular edema, bilateral	SO_374.42	Diabetic retinopathy	Sense organs
Diabetic retinopathy	E11.3292	10	Type 2 diabetes mellitus with mild nonproliferative diabetic retinopathy without macular edema, left eye	SO_374.42	Diabetic retinopathy	Sense organs
Diabetic retinopathy	E11.3291	10	Type 2 diabetes mellitus with mild nonproliferative diabetic retinopathy without macular edema, right eye	SO_374.42	Diabetic retinopathy	Sense organs
Diabetic retinopathy	E11.329	10	Type 2 diabetes mellitus with mild nonproliferative diabetic retinopathy without macular edema	SO_374.42	Diabetic retinopathy	Sense organs
Diabetic retinopathy	E11.3219	10	Type 2 diabetes mellitus with mild nonproliferative diabetic retinopathy with macular edema, unspecified eye	SO_374.42	Diabetic retinopathy	Sense organs
Diabetic retinopathy	E11.3212	10	Type 2 diabetes mellitus with mild nonproliferative diabetic retinopathy with macular edema, left eye	SO_374.42	Diabetic retinopathy	Sense organs
Diabetic retinopathy	E11.3211	10	Type 2 diabetes mellitus with mild nonproliferative diabetic retinopathy with macular edema, right eye	SO_374.42	Diabetic retinopathy	Sense organs
Diabetic retinopathy	E10.3512	10	Type 1 diabetes mellitus with proliferative diabetic retinopathy with macular edema, left eye	SO_374.42	Diabetic retinopathy	Sense organs
Diabetic retinopathy	E11.355	10	Type 2 diabetes mellitus with stable proliferative diabetic retinopathy	SO_374.42	Diabetic retinopathy	Sense organs
Diabetic retinopathy	E11.3593	10	Type 2 diabetes mellitus with proliferative diabetic retinopathy without macular edema, bilateral	SO_374.42	Diabetic retinopathy	Sense organs
Diabetic retinopathy	E11.3592	10	Type 2 diabetes mellitus with proliferative diabetic retinopathy without macular edema, left eye	SO_374.42	Diabetic retinopathy	Sense organs
Diabetic retinopathy	E13.311	10	Other specified diabetes mellitus with unspecified diabetic retinopathy with macular edema	SO_374.42	Diabetic retinopathy	Sense organs
Diabetic retinopathy	E11.321	10	Type 2 diabetes mellitus with mild nonproliferative diabetic retinopathy with macular edema	SO_374.42	Diabetic retinopathy	Sense organs
Diabetic retinopathy	E13.31	10	Other specified diabetes mellitus with unspecified diabetic retinopathy	SO_374.42	Diabetic retinopathy	Sense organs
Diabetic retinopathy	E11.3599	10	Type 2 diabetes mellitus with proliferative diabetic retinopathy without macular edema, unspecified eye	SO_374.42	Diabetic retinopathy	Sense organs
Diabetic retinopathy	E11.3319	10	Type 2 diabetes mellitus with moderate nonproliferative diabetic retinopathy with macular edema, unspecified eye	SO_374.42	Diabetic retinopathy	Sense organs
Diabetic retinopathy	E11.359	10	Type 2 diabetes mellitus with proliferative diabetic retinopathy without macular edema	SO_374.42	Diabetic retinopathy	Sense organs
Diabetic retinopathy	E11.3591	10	Type 2 diabetes mellitus with proliferative diabetic retinopathy without macular edema, right eye	SO_374.42	Diabetic retinopathy	Sense organs
Diabetic retinopathy	E13.3531	10	Other specified diabetes mellitus with proliferative diabetic retinopathy with traction retinal detachment not involving the macula, right eye	SO_374.42	Diabetic retinopathy	Sense organs
Diabetic retinopathy	E11.3541	10	Type 2 diabetes mellitus with proliferative diabetic retinopathy with combined traction retinal detachment and rhegmatogenous retinal detachment, right eye	SO_374.42	Diabetic retinopathy	Sense organs
Diabetic retinopathy	E11.354	10	Type 2 diabetes mellitus with proliferative diabetic retinopathy with combined traction retinal detachment and rhegmatogenous retinal detachment	SO_374.42	Diabetic retinopathy	Sense organs
Diabetic retinopathy	E13.3522	10	Other specified diabetes mellitus with proliferative diabetic retinopathy with traction retinal detachment involving the macula, left eye	SO_374.42	Diabetic retinopathy	Sense organs
Diabetic retinopathy	E11.3539	10	Type 2 diabetes mellitus with proliferative diabetic retinopathy with traction retinal detachment not involving the macula, unspecified eye	SO_374.42	Diabetic retinopathy	Sense organs
Diabetic retinopathy	E13.354	10	Other specified diabetes mellitus with proliferative diabetic retinopathy with combined traction retinal detachment and rhegmatogenous retinal detachment	SO_374.42	Diabetic retinopathy	Sense organs
G6PD deficiency	D55.0	10	Anemia due to glucose-6-phosphate dehydrogenase [G6PD] deficiency	GE_970.631	Glucose-6-phosphate dehydrogenase [G6PD] deficiency*	Genetic
G6PD deficiency	D75.A	10	Glucose-6-phosphate dehydrogenase (G6PD) deficiency without anemia	GE_970.631	Glucose-6-phosphate dehydrogenase [G6PD] deficiency*	Genetic
